# Supplementary material for: Kidney stone growth through the lens of Raman mapping
Source: Sci Rep. 2024 May 12;14:10834. doi: 10.1038/s41598-024-61652-9 (PMC11088632; doi:10.1038/s41598-024-61652-9)
Supplement: Supplementary file 2 — Supplementary Information. [file 41598_2024_61652_MOESM2_ESM.zip]

Archive with 18 entries (18 files):
- raman_spectra_CSV/brushite_powder.csv
- raman_spectra_CSV/brushite_powder.txt
- raman_spectra_CSV/calcium_oxalate_dihydrate_powder.csv
- raman_spectra_CSV/calcium_oxalate_dihydrate_powder.txt
- raman_spectra_CSV/calcium_oxalate_monohydrate_powder.csv
- raman_spectra_CSV/calcium_oxalate_monohydrate_powder.txt
- raman_spectra_CSV/com_1464_wavenumber_peak.csv
- raman_spectra_CSV/com_1464_wavenumber_peak.txt
- raman_spectra_CSV/com_1490_wavenumber_peak.csv
- raman_spectra_CSV/com_1490_wavenumber_peak.txt
- raman_spectra_CSV/cyanoacrylate_1_week_cure_polished.csv
- raman_spectra_CSV/cyanoacrylate_1_week_cure_polished.txt
- raman_spectra_CSV/hydroxyapatite_powder.csv
- raman_spectra_CSV/hydroxyapatite_powder.txt
- raman_spectra_CSV/struvite_powder.csv
- raman_spectra_CSV/struvite_powder.txt
- raman_spectra_CSV/uric_acid_powder_785nm.csv
- raman_spectra_CSV/uric_acid_powder_785nm.txt
