# Supplementary material for: Kidney stone growth through the lens of Raman mapping
Source: Sci Rep. 2024 May 12;14:10834. doi: 10.1038/s41598-024-61652-9 (PMC11088632; doi:10.1038/s41598-024-61652-9)
Supplement: Supplementary file 2 — Supplementary Information. [file 41598_2024_61652_MOESM2_ESM.zip › raman_spectra_CSV/brushite_powder.txt]

#Wave		#Intensity
1932.152344	206844.500000
1930.607422	207760.031250
1929.062500	207848.812500
1927.519531	208608.656250
1925.974609	207832.000000
1924.427734	208302.625000
1922.882812	208314.125000
1921.335938	207334.218750
1919.791016	207195.109375
1918.244141	208500.828125
1916.697266	207603.187500
1915.150391	208020.250000
1913.601562	207348.984375
1912.054688	207480.687500
1910.505859	207030.843750
1908.957031	206947.906250
1907.408203	205052.421875
1905.859375	206393.078125
1904.310547	205233.093750
1902.759766	205665.796875
1901.210938	205559.125000
1899.660156	205497.265625
1898.109375	205371.453125
1896.558594	206273.750000
1895.005859	205455.609375
1893.455078	205122.046875
1891.902344	205915.109375
1890.349609	205541.625000
1888.798828	205192.218750
1887.244141	205853.765625
1885.691406	204506.546875
1884.138672	205918.156250
1882.583984	204624.109375
1881.029297	204412.375000
1879.474609	203907.187500
1877.919922	203823.234375
1876.365234	203324.718750
1874.808594	202330.578125
1873.253906	201821.375000
1871.697266	202674.875000
1870.140625	202672.421875
1868.583984	202380.046875
1867.025391	202399.906250
1865.468750	202389.500000
1863.910156	202463.437500
1862.351562	201985.062500
1860.794922	201939.671875
1859.234375	201765.421875
1857.675781	201844.125000
1856.117188	200746.000000
1854.556641	201699.296875
1852.996094	202299.281250
1851.435547	200702.656250
1849.875000	200889.453125
1848.314453	200926.812500
1846.751953	201473.968750
1845.191406	200715.609375
1843.628906	200846.593750
1842.066406	200456.890625
1840.503906	200805.234375
1838.939453	200379.171875
1837.376953	199902.515625
1835.812500	200098.453125
1834.248047	200543.234375
1832.685547	198269.093750
1831.119141	198469.953125
1829.554688	199188.859375
1827.990234	199105.812500
1826.423828	199033.875000
1824.857422	198442.531250
1823.291016	196956.890625
1821.724609	198273.609375
1820.158203	198018.250000
1818.589844	198101.578125
1817.021484	196998.406250
1815.455078	197194.171875
1813.886719	196945.500000
1812.316406	197500.031250
1810.748047	197667.046875
1809.179688	198037.843750
1807.609375	197362.546875
1806.039062	197311.453125
1804.468750	197419.859375
1802.898438	196842.953125
1801.326172	196245.765625
1799.755859	196510.515625
1798.183594	196748.328125
1796.611328	196496.953125
1795.039062	196270.906250
1793.466797	196111.171875
1791.894531	195890.000000
1790.320312	195981.000000
1788.746094	195501.453125
1787.171875	194688.062500
1785.597656	195127.328125
1784.023438	195459.296875
1782.449219	194643.234375
1780.873047	195099.500000
1779.296875	194861.437500
1777.722656	195071.937500
1776.144531	194953.531250
1774.568359	195837.093750
1772.992188	196044.046875
1771.414062	196026.078125
1769.835938	196243.875000
1768.257812	195139.843750
1766.679688	195114.156250
1765.101562	195952.468750
1763.523438	194693.656250
1761.943359	194355.546875
1760.363281	194000.281250
1758.783203	193654.578125
1757.203125	193873.921875
1755.623047	193302.421875
1754.041016	192142.921875
1752.460938	193246.890625
1750.878906	193821.984375
1749.296875	193765.078125
1747.714844	193173.750000
1746.130859	193463.250000
1744.548828	194382.390625
1742.964844	194524.250000
1741.380859	192990.484375
1739.796875	192186.937500
1738.212891	192380.765625
1736.626953	192274.031250
1735.042969	192638.281250
1733.457031	192292.171875
1731.871094	192629.625000
1730.285156	191353.296875
1728.699219	191373.421875
1727.111328	191252.875000
1725.525391	191233.921875
1723.937500	189810.484375
1722.349609	190235.390625
1720.761719	191112.968750
1719.173828	189904.312500
1717.583984	189258.078125
1715.996094	189620.250000
1714.406250	190068.062500
1712.816406	189768.453125
1711.226562	189813.640625
1709.634766	189038.609375
1708.044922	190206.312500
1706.453125	189239.796875
1704.861328	189545.203125
1703.269531	188571.406250
1701.677734	188409.515625
1700.085938	187716.656250
1698.492188	187274.750000
1696.898438	186864.125000
1695.304688	186604.625000
1693.710938	186679.750000
1692.117188	186743.921875
1690.523438	187627.656250
1688.927734	186741.515625
1687.332031	186723.187500
1685.736328	186319.406250
1684.140625	186394.375000
1682.544922	186433.578125
1680.947266	186590.765625
1679.351562	186802.234375
1677.753906	185044.937500
1676.156250	185452.203125
1674.558594	184313.562500
1672.958984	184312.703125
1671.361328	184924.562500
1669.761719	184087.609375
1668.162109	185445.046875
1666.562500	184341.656250
1664.962891	184458.500000
1663.361328	184672.890625
1661.761719	183853.843750
1660.160156	185054.890625
1658.558594	184733.156250
1656.957031	185647.046875
1655.353516	185730.843750
1653.751953	185746.500000
1652.148438	185998.859375
1650.544922	185564.265625
1648.941406	186079.421875
1647.337891	185743.921875
1645.734375	185515.218750
1644.128906	185370.046875
1642.525391	183979.484375
1640.919922	183548.875000
1639.314453	183109.156250
1637.707031	182079.734375
1636.101562	181838.109375
1634.494141	180996.140625
1632.886719	181027.984375
1631.279297	180678.687500
1629.671875	181256.625000
1628.064453	180796.359375
1626.455078	181676.187500
1624.847656	181120.421875
1623.238281	180685.109375
1621.628906	180436.406250
1620.019531	179523.812500
1618.408203	178750.218750
1616.798828	178232.578125
1615.187500	178477.203125
1613.576172	178807.921875
1611.964844	177867.343750
1610.353516	178539.562500
1608.740234	177914.765625
1607.126953	177267.140625
1605.515625	177273.250000
1603.902344	176709.031250
1602.287109	177406.828125
1600.673828	176497.062500
1599.058594	175919.500000
1597.445312	177017.828125
1595.830078	176461.859375
1594.214844	176753.578125
1592.597656	176379.000000
1590.982422	176681.296875
1589.365234	175694.718750
1587.750000	175388.062500
1586.132812	174251.875000
1584.513672	174080.562500
1582.896484	174048.796875
1581.279297	173548.062500
1579.660156	173628.234375
1578.041016	173668.531250
1576.421875	173508.171875
1574.802734	173674.000000
1573.181641	173274.859375
1571.562500	174277.843750
1569.941406	173826.671875
1568.320312	174006.000000
1566.699219	173642.250000
1565.076172	172613.437500
1563.455078	172159.906250
1561.832031	171665.281250
1560.208984	172440.796875
1558.585938	172520.781250
1556.962891	174837.031250
1555.337891	180176.109375
1553.714844	180301.640625
1552.089844	176993.921875
1550.464844	173817.359375
1548.839844	171447.828125
1547.214844	170897.750000
1545.587891	170991.531250
1543.960938	170580.531250
1542.333984	168730.531250
1540.707031	168237.859375
1539.080078	168263.500000
1537.453125	168112.390625
1535.824219	168366.500000
1534.195312	167670.218750
1532.566406	166981.843750
1530.937500	168143.218750
1529.308594	169171.656250
1527.677734	167409.156250
1526.048828	167561.078125
1524.417969	166841.468750
1522.787109	166747.078125
1521.154297	166961.328125
1519.523438	165663.203125
1517.890625	164762.234375
1516.257812	165660.359375
1514.625000	164644.312500
1512.992188	164770.640625
1511.359375	164573.515625
1509.724609	163625.125000
1508.091797	162400.937500
1506.457031	163530.453125
1504.822266	164093.656250
1503.185547	163933.218750
1501.550781	163014.750000
1499.914062	162921.281250
1498.277344	163443.156250
1496.640625	163957.203125
1495.003906	164177.125000
1493.367188	162682.484375
1491.728516	162074.312500
1490.089844	161829.703125
1488.451172	161498.921875
1486.812500	161602.546875
1485.173828	161048.031250
1483.535156	160248.703125
1481.894531	160821.281250
1480.253906	160465.312500
1478.613281	158974.328125
1476.972656	160467.078125
1475.330078	160143.093750
1473.689453	159801.125000
1472.046875	159178.390625
1470.404297	159609.796875
1468.761719	159600.218750
1467.117188	158043.718750
1465.474609	158118.953125
1463.830078	158263.546875
1462.185547	158307.000000
1460.541016	157605.546875
1458.896484	157771.203125
1457.250000	156964.640625
1455.605469	157511.578125
1453.958984	156848.531250
1452.312500	156675.265625
1450.666016	156095.484375
1449.017578	156684.218750
1447.371094	156693.187500
1445.722656	156508.015625
1444.074219	155257.718750
1442.425781	156404.125000
1440.775391	156091.265625
1439.126953	156548.328125
1437.476562	155644.796875
1435.826172	155530.656250
1434.175781	155724.562500
1432.525391	154947.953125
1430.873047	154650.781250
1429.222656	154008.359375
1427.570312	153633.421875
1425.917969	153072.531250
1424.265625	153148.109375
1422.611328	153061.609375
1420.958984	153201.609375
1419.304688	153909.859375
1417.650391	152587.875000
1415.996094	153544.734375
1414.339844	153366.765625
1412.685547	151552.828125
1411.029297	152317.500000
1409.373047	153150.718750
1407.716797	152276.734375
1406.060547	151620.187500
1404.404297	150766.359375
1402.746094	152036.015625
1401.087891	151367.937500
1399.429688	150730.062500
1397.771484	151032.937500
1396.111328	150670.453125
1394.453125	150722.093750
1392.792969	149895.109375
1391.132812	149922.968750
1389.472656	149059.171875
1387.810547	149420.156250
1386.150391	148125.390625
1384.488281	148392.375000
1382.826172	147986.234375
1381.164062	147056.625000
1379.501953	146768.781250
1377.837891	146819.546875
1376.175781	147011.921875
1374.511719	146624.359375
1372.847656	146770.468750
1371.181641	146691.515625
1369.517578	147047.546875
1367.851562	145649.093750
1366.185547	146063.234375
1364.519531	146036.562500
1362.853516	145164.578125
1361.187500	144284.062500
1359.519531	143885.875000
1357.851562	142980.718750
1356.183594	143064.718750
1354.515625	142601.640625
1352.847656	142734.703125
1351.177734	142314.968750
1349.509766	142427.218750
1347.839844	141083.906250
1346.169922	141295.843750
1344.498047	141915.937500
1342.828125	140742.796875
1341.156250	141236.578125
1339.484375	140688.671875
1337.812500	140588.921875
1336.140625	141014.156250
1334.466797	139940.312500
1332.794922	140177.234375
1331.121094	140799.328125
1329.447266	140148.468750
1327.773438	139560.093750
1326.097656	139728.703125
1324.423828	138831.234375
1322.748047	138515.875000
1321.072266	138218.406250
1319.396484	138563.203125
1317.718750	138327.953125
1316.042969	138676.984375
1314.365234	138298.375000
1312.687500	137498.625000
1311.009766	137887.468750
1309.330078	137225.562500
1307.652344	137005.625000
1305.972656	137567.078125
1304.292969	136690.078125
1302.613281	137351.703125
1300.933594	137117.140625
1299.251953	137185.156250
1297.570312	137154.296875
1295.890625	136955.296875
1294.207031	135457.265625
1292.525391	136766.875000
1290.843750	135834.046875
1289.160156	135707.671875
1287.476562	135467.921875
1285.792969	135052.968750
1284.109375	134841.421875
1282.423828	134980.343750
1280.740234	133963.734375
1279.054688	133937.953125
1277.369141	134310.890625
1275.683594	134496.828125
1273.996094	134226.796875
1272.310547	134105.359375
1270.623047	134038.359375
1268.935547	133711.265625
1267.248047	133309.359375
1265.558594	132951.703125
1263.871094	132813.000000
1262.181641	132946.000000
1260.492188	132870.468750
1258.802734	133414.312500
1257.111328	133412.046875
1255.421875	132441.578125
1253.730469	132068.468750
1252.039062	132067.937500
1250.347656	132532.125000
1248.654297	132439.140625
1246.962891	132898.593750
1245.269531	132848.031250
1243.576172	132235.062500
1241.882812	132593.187500
1240.189453	132484.125000
1238.494141	132489.265625
1236.798828	132476.843750
1235.103516	131978.703125
1233.408203	132453.421875
1231.712891	131524.109375
1230.017578	130832.031250
1228.320312	131777.312500
1226.623047	131478.578125
1224.925781	131751.203125
1223.226562	131527.078125
1221.529297	131741.140625
1219.830078	130898.046875
1218.130859	131253.718750
1216.431641	131455.984375
1214.732422	131159.156250
1213.033203	130058.734375
1211.332031	130002.968750
1209.630859	129729.976562
1207.929688	129614.523438
1206.228516	129745.398438
1204.525391	128862.125000
1202.822266	128643.484375
1201.121094	129539.054688
1199.417969	128039.031250
1197.712891	128488.867188
1196.009766	128450.929688
1194.304688	128340.250000
1192.599609	127337.875000
1190.894531	127150.390625
1189.189453	126725.976562
1187.482422	126120.031250
1185.777344	126666.875000
1184.070312	126126.578125
1182.363281	125977.304688
1180.656250	125666.867188
1178.947266	125631.000000
1177.240234	125772.242188
1175.531250	126022.273438
1173.822266	125175.164062
1172.111328	125799.484375
1170.402344	125348.757812
1168.691406	124917.070312
1166.980469	124349.289062
1165.269531	124303.554688
1163.558594	123378.226562
1161.847656	123829.632812
1160.134766	123531.984375
1158.421875	123499.460938
1156.708984	123782.562500
1154.996094	123137.710938
1153.281250	123947.484375
1151.568359	123736.898438
1149.853516	123248.679688
1148.138672	123177.156250
1146.423828	122434.804688
1144.707031	122312.890625
1142.992188	123056.648438
1141.275391	124299.945312
1139.558594	122431.296875
1137.839844	123695.812500
1136.123047	123731.062500
1134.404297	123994.359375
1132.685547	124215.671875
1130.966797	124119.453125
1129.248047	123666.968750
1127.529297	123679.054688
1125.808594	122789.992188
1124.087891	122970.906250
1122.367188	123790.164062
1120.646484	124498.085938
1118.923828	124979.523438
1117.203125	125234.617188
1115.480469	124651.593750
1113.757812	122669.617188
1112.033203	122419.875000
1110.310547	120099.726562
1108.585938	118853.773438
1106.861328	118315.968750
1105.136719	118554.851562
1103.412109	118635.476562
1101.687500	118332.328125
1099.960938	118392.835938
1098.234375	118882.828125
1096.507812	118861.296875
1094.781250	120010.015625
1093.052734	121073.492188
1091.324219	121850.859375
1089.595703	123072.679688
1087.867188	125005.468750
1086.138672	127595.679688
1084.408203	128975.906250
1082.679688	129132.640625
1080.949219	128896.578125
1079.218750	128207.812500
1077.486328	128453.398438
1075.755859	127200.710938
1074.023438	126481.273438
1072.291016	126035.585938
1070.558594	126669.281250
1068.826172	126206.562500
1067.091797	127397.835938
1065.357422	127440.039062
1063.623047	128817.781250
1061.888672	131131.296875
1060.154297	132467.515625
1058.417969	132511.312500
1056.681641	131757.906250
1054.945312	130460.640625
1053.208984	128023.000000
1051.472656	125059.671875
1049.734375	122600.117188
1047.996094	119953.320312
1046.257812	118501.851562
1044.519531	116621.710938
1042.781250	115205.882812
1041.041016	114966.882812
1039.300781	114532.710938
1037.560547	113736.773438
1035.820312	113610.804688
1034.078125	113197.156250
1032.337891	113294.914062
1030.595703	113441.023438
1028.853516	113683.851562
1027.111328	113592.132812
1025.367188	113662.640625
1023.623047	114792.789062
1021.878906	115214.210938
1020.134766	116059.109375
1018.390625	117062.804688
1016.646484	118462.507812
1014.900391	120014.992188
1013.154297	122386.328125
1011.408203	125594.414062
1009.660156	130091.570312
1007.914062	134971.296875
1006.166016	140420.656250
1004.417969	144855.890625
1002.669922	148826.656250
1000.921875	153247.937500
999.171875	158815.578125
997.421875	166399.093750
995.671875	176257.828125
993.921875	187474.953125
992.171875	200937.656250
990.419922	216433.375000
988.667969	233467.953125
986.916016	247238.984375
985.164062	251186.578125
983.410156	237974.578125
981.658203	212830.187500
979.904297	185837.812500
978.150391	164868.234375
976.394531	147969.421875
974.640625	136998.328125
972.884766	129563.093750
971.128906	124536.851562
969.373047	120045.335938
967.617188	117231.804688
965.859375	115102.765625
964.103516	113440.406250
962.345703	111591.164062
960.585938	110261.867188
958.828125	108940.218750
957.068359	108353.750000
955.310547	107050.054688
953.550781	106478.375000
951.789062	106240.859375
950.029297	105956.960938
948.267578	104470.515625
946.505859	104518.015625
944.744141	104269.882812
942.982422	103796.687500
941.220703	103333.546875
939.457031	103312.304688
937.693359	103208.085938
935.929688	102364.359375
934.166016	102590.718750
932.400391	101952.687500
930.634766	101669.007812
928.869141	101981.031250
927.103516	101488.203125
925.337891	101449.101562
923.570312	101425.445312
921.804688	101387.757812
920.037109	100988.101562
918.267578	101055.718750
916.500000	101635.164062
914.730469	101718.007812
912.960938	101136.375000
911.191406	101093.148438
909.421875	101007.898438
907.652344	101327.492188
905.880859	101576.914062
904.109375	102058.625000
902.337891	101938.195312
900.566406	102748.445312
898.792969	104200.500000
897.019531	105048.984375
895.246094	105909.656250
893.472656	108082.757812
891.699219	110112.265625
889.923828	112812.992188
888.148438	116339.562500
886.373047	120085.171875
884.597656	123545.531250
882.820312	124707.546875
881.044922	126749.796875
879.267578	127563.015625
877.490234	126822.992188
875.712891	125935.445312
873.933594	124932.562500
872.154297	121847.179688
870.375000	118409.187500
868.595703	115884.179688
866.816406	113131.859375
865.035156	110281.921875
863.253906	108395.578125
861.472656	106785.773438
859.691406	105357.671875
857.910156	103658.859375
856.126953	102479.781250
854.343750	102123.296875
852.560547	101170.398438
850.777344	99741.062500
848.992188	99734.328125
847.208984	99599.742188
845.423828	99451.312500
843.636719	98772.351562
841.851562	98714.429688
840.064453	98650.976562
838.279297	98210.000000
836.492188	98184.140625
834.703125	98459.343750
832.916016	97680.265625
831.126953	97267.625000
829.337891	97210.093750
827.548828	97946.781250
825.759766	97902.953125
823.968750	97076.382812
822.179688	97723.914062
820.388672	97813.078125
818.597656	97531.164062
816.804688	97195.390625
815.013672	97074.257812
813.220703	97488.554688
811.427734	97493.257812
809.632812	96398.617188
807.839844	96146.414062
806.044922	96206.679688
804.250000	96764.367188
802.455078	95483.015625
800.660156	95180.117188
798.863281	94563.914062
797.068359	94946.093750
795.271484	94381.281250
793.472656	94014.046875
791.675781	94647.140625
789.876953	94473.085938
788.078125	93378.007812
786.279297	93223.617188
784.480469	93128.554688
782.681641	92168.203125
780.880859	92074.796875
779.080078	91784.476562
777.279297	91008.226562
775.476562	90866.953125
773.675781	90782.164062
771.873047	90707.039062
770.070312	90268.773438
768.267578	89841.703125
766.462891	89577.085938
764.658203	89965.539062
762.853516	89497.585938
761.048828	89459.921875
759.244141	88890.648438
757.437500	89046.765625
755.632812	89138.265625
753.826172	88794.570312
752.017578	88766.671875
750.210938	88450.656250
748.402344	88210.218750
746.593750	87982.234375
744.785156	88113.570312
742.976562	87854.171875
741.166016	87952.562500
739.357422	88192.023438
737.546875	88114.945312
735.734375	88265.226562
733.923828	87576.148438
732.111328	88142.578125
730.300781	87931.445312
728.486328	87420.773438
726.673828	87062.164062
724.861328	87205.585938
723.046875	86702.257812
721.232422	85976.367188
719.417969	85991.468750
717.601562	85584.398438
715.787109	85703.382812
713.970703	85336.156250
712.154297	85356.828125
710.335938	85579.484375
708.519531	84534.328125
706.701172	84933.046875
704.882812	84563.671875
703.064453	84489.007812
701.246094	84826.078125
699.425781	84808.609375
697.605469	84180.687500
695.785156	83713.804688
693.964844	83474.593750
692.142578	83381.179688
690.322266	83855.476562
688.500000	83364.585938
686.677734	83405.953125
684.853516	82923.546875
683.031250	83133.625000
681.207031	82771.156250
679.382812	82631.789062
677.556641	82352.500000
675.732422	82490.460938
673.906250	82457.195312
672.080078	82137.382812
670.253906	82195.171875
668.427734	82630.289062
666.599609	82233.281250
664.771484	81699.421875
662.943359	82062.429688
661.115234	81847.539062
659.285156	81272.093750
657.455078	80898.890625
655.625000	81515.132812
653.794922	81185.382812
651.964844	80930.281250
650.132812	80607.585938
648.300781	80475.937500
646.468750	80562.257812
644.636719	80653.953125
642.802734	80020.429688
640.970703	79655.015625
639.136719	79756.296875
637.300781	79912.953125
635.466797	79645.117188
633.630859	79715.226562
631.794922	79421.882812
629.958984	79301.554688
628.123047	79208.289062
626.285156	79132.601562
624.449219	79309.335938
622.611328	79247.140625
620.771484	78979.914062
618.933594	78901.625000
617.093750	78555.046875
615.253906	79181.914062
613.414062	78917.625000
611.574219	79036.117188
609.732422	78392.101562
607.890625	78303.242188
606.048828	78621.046875
604.207031	78637.164062
602.363281	78264.328125
600.521484	79004.367188
598.677734	79204.640625
596.833984	80090.664062
594.988281	80931.890625
593.142578	82790.234375
591.298828	85570.906250
589.453125	90421.953125
587.605469	95230.351562
585.759766	95325.609375
583.912109	91787.859375
582.064453	87576.656250
580.216797	85417.914062
578.367188	83803.539062
576.517578	82946.406250
574.669922	82254.617188
572.818359	81632.867188
570.968750	80240.734375
569.117188	79910.523438
567.267578	79837.671875
565.416016	80001.914062
563.562500	79546.109375
561.710938	79841.515625
559.857422	80337.523438
558.003906	80918.914062
556.150391	80670.640625
554.294922	81341.257812
552.441406	81682.632812
550.585938	82638.734375
548.730469	83201.460938
546.873047	84142.015625
545.017578	85343.921875
543.160156	85996.367188
541.302734	87549.703125
539.445312	88081.156250
537.585938	88652.367188
535.726562	89472.789062
533.867188	90612.929688
532.007812	90933.718750
530.148438	91751.632812
528.287109	93238.242188
526.425781	95059.921875
524.564453	97015.265625
522.703125	97282.132812
520.839844	95692.640625
518.976562	93195.992188
517.113281	90263.992188
515.250000	88707.929688
513.386719	87298.937500
511.521484	86044.898438
509.656250	84034.890625
507.791016	82380.781250
505.923828	80203.835938
504.058594	78855.703125
502.191406	78572.234375
500.324219	77749.710938
498.455078	76798.789062
496.587891	76539.890625
494.718750	74977.929688
492.849609	75213.132812
490.980469	74436.156250
489.109375	73862.437500
487.238281	73918.734375
485.367188	73409.031250
483.496094	73384.562500
481.625000	73423.687500
479.751953	73151.539062
477.878906	72768.281250
476.005859	72604.953125
474.132812	72435.085938
472.257812	71761.156250
470.382812	71820.421875
468.507812	72001.320312
466.632812	71830.414062
464.755859	71818.210938
462.878906	71887.945312
461.001953	71495.195312
459.125000	72109.187500
457.248047	71897.484375
455.369141	71681.914062
453.490234	71837.359375
451.611328	72316.039062
449.730469	72290.484375
447.851562	72797.820312
445.970703	73452.593750
444.089844	73735.257812
442.207031	74736.117188
440.326172	74750.820312
438.443359	74942.039062
436.560547	76012.968750
434.677734	76754.171875
432.792969	78208.523438
430.908203	79389.718750
429.023438	81009.796875
427.138672	83080.289062
425.251953	85203.687500
423.367188	87226.101562
421.480469	89928.445312
419.593750	92068.289062
417.705078	94326.640625
415.818359	95967.820312
413.929688	96543.164062
412.039062	96797.867188
410.150391	96205.820312
408.261719	94650.843750
406.371094	94074.023438
404.480469	92351.117188
402.587891	91523.351562
400.697266	89602.625000
398.804688	88892.562500
396.912109	88554.976562
395.019531	87963.406250
393.125000	87818.718750
391.230469	88320.921875
389.335938	90087.414062
387.441406	93130.343750
385.546875	96216.250000
383.650391	100126.039062
381.753906	103547.406250
379.857422	103906.367188
377.958984	100337.234375
376.062500	94356.179688
374.164062	88438.164062
372.265625	83840.953125
370.365234	80315.476562
368.466797	77705.578125
366.566406	75561.609375
364.666016	74132.453125
362.763672	72473.085938
360.863281	71419.687500
358.960938	71338.218750
357.058594	69929.726562
355.156250	69461.578125
353.251953	69112.210938
351.347656	68509.007812
349.443359	68351.476562
347.539062	68033.875000
345.634766	67897.351562
343.728516	67295.007812
341.822266	67486.570312
339.916016	66974.359375
338.007812	67089.179688
336.101562	66960.820312
334.193359	67383.601562
332.285156	67247.421875
330.375000	67051.539062
328.464844	67459.687500
326.556641	67518.328125
324.644531	67898.882812
322.734375	67914.546875
320.822266	67900.359375
318.912109	67848.546875
316.998047	68414.054688
315.085938	68362.132812
313.171875	67643.976562
311.259766	67250.132812
309.345703	66347.320312
307.429688	66259.664062
305.515625	65452.062500
303.599609	65254.609375
301.683594	64793.214844
299.767578	64325.570312
297.849609	64330.332031
295.931641	64738.597656
294.013672	64409.644531
292.095703	64650.921875
290.175781	65692.039062
288.257812	65722.265625
286.337891	66039.218750
284.416016	66708.570312
282.496094	67127.109375
280.574219	68059.156250
278.652344	68302.921875
276.730469	67966.015625
274.808594	67809.835938
272.884766	66508.664062
270.960938	66245.914062
269.037109	66081.234375
267.111328	65771.023438
265.187500	65069.347656
263.261719	64847.105469
261.333984	64675.179688
259.408203	64305.097656
257.480469	64846.332031
255.552734	64372.164062
253.625000	64697.000000
251.697266	65689.078125
249.767578	65701.000000
247.837891	66074.078125
245.908203	66499.656250
243.978516	65420.656250
242.046875	64818.683594
240.115234	64496.921875
238.183594	63509.070312
236.251953	63359.753906
234.318359	63637.769531
232.384766	63838.675781
230.451172	63791.960938
228.517578	64723.515625
226.582031	64506.113281
224.646484	64992.335938
222.710938	64874.890625
220.775391	65350.519531
218.837891	66332.984375
216.900391	67633.718750
214.962891	70632.179688
213.025391	75000.812500
211.085938	80066.992188
209.146484	84840.312500
207.207031	86242.148438
205.267578	83279.265625
203.326172	79529.359375
201.386719	74314.601562
199.443359	70581.570312
197.501953	69143.875000
195.560547	67718.382812
193.617188	66979.000000
191.673828	66908.617188
189.728516	66736.203125
187.785156	68686.117188
185.839844	69384.195312
183.894531	68920.625000
181.947266	69409.281250
180.001953	72592.421875
178.054688	75521.742188
176.107422	77456.281250
174.160156	76680.570312
172.210938	76217.085938
170.261719	73719.085938
168.312500	67137.320312
166.363281	63730.906250
164.412109	64018.781250
