# Supplementary material for: Kidney stone growth through the lens of Raman mapping
Source: Sci Rep. 2024 May 12;14:10834. doi: 10.1038/s41598-024-61652-9 (PMC11088632; doi:10.1038/s41598-024-61652-9)
Supplement: Supplementary file 2 — Supplementary Information. [file 41598_2024_61652_MOESM2_ESM.zip › raman_spectra_CSV/calcium_oxalate_dihydrate_powder.csv]

#Wave	#Intensity
3998.96582	17418.251953
3997.81543	17374.25
3996.665039	17280.970703
3995.514648	17395.082031
3994.363281	17465.175781
3993.212891	17263.052734
3992.061523	17529.919922
3990.910156	17371.810547
3989.757812	17519.279297
3988.606445	17342.398438
3987.454102	17065.173828
3986.301758	17628.8125
3985.149414	17529.376953
3983.996094	17540.783203
3982.84375	17456.029297
3981.69043	17515.511719
3980.537109	17418.255859
3979.383789	17726.328125
3978.229492	17535.074219
3977.075195	17293.767578
3975.920898	17864.777344
3974.766602	17615.148438
3973.612305	17611.900391
3972.457031	17752.646484
3971.302734	17645.050781
3970.147461	17577.130859
3968.991211	17767.857422
3967.835938	17520.603516
3966.679688	17548.646484
3965.523438	17805.976562
3964.367188	17588.027344
3963.210938	17693.138672
3962.053711	17752.376953
3960.897461	17805.34375
3959.740234	17895.775391
3958.582031	17653.019531
3957.424805	17714.300781
3956.266602	17540.353516
3955.109375	17868.007812
3953.950195	17575.496094
3952.791992	17979.992188
3951.633789	17731.244141
3950.474609	17628.154297
3949.31543	17901.427734
3948.15625	17906.439453
3946.996094	17614.240234
3945.836914	17985.027344
3944.676758	17798.876953
3943.516602	17832.982422
3942.356445	17721.693359
3941.195312	17506.623047
3940.03418	17875.009766
3938.874023	17859.253906
3937.711914	17822.751953
3936.550781	17784.185547
3935.388672	17934.417969
3934.227539	17748.580078
3933.06543	17732.859375
3931.902344	17853.986328
3930.740234	17981.289062
3929.577148	18011.128906
3928.414062	17601.640625
3927.250977	17936.103516
3926.087891	17876.859375
3924.923828	17798.996094
3923.760742	17986.212891
3922.59668	17813.121094
3921.431641	17983.705078
3920.267578	17883.111328
3919.102539	18111.554688
3917.9375	18172.339844
3916.772461	17953.865234
3915.607422	18087.035156
3914.441406	17976.173828
3913.276367	18163.039062
3912.110352	18132.810547
3910.943359	17951.738281
3909.777344	18188.089844
3908.610352	18085.570312
3907.443359	18154.513672
3906.276367	17851.732422
3905.109375	18061.083984
3903.941406	18307.513672
3902.774414	18128.701172
3901.606445	17943.763672
3900.438477	18060.101562
3899.269531	18430.105469
3898.100586	18348.328125
3896.932617	18173.792969
3895.763672	18217.845703
3894.59375	18317.53125
3893.424805	18138.974609
3892.254883	18123.253906
3891.084961	18383.582031
3889.915039	18205.109375
3888.744141	18218.212891
3887.574219	18175.722656
3886.40332	18258.8125
3885.232422	18286.304688
3884.060547	18136.818359
3882.889648	18201.353516
3881.717773	18222.666016
3880.545898	18287.158203
3879.374023	18261.152344
3878.202148	18198.150391
3877.029297	18579.146484
3875.856445	18450.345703
3874.683594	18122.289062
3873.510742	18739.330078
3872.336914	18380.529297
3871.163086	18299.089844
3869.990234	18305.962891
3868.81543	18538.640625
3867.641602	18295.074219
3866.466797	18480.46875
3865.291992	18136.470703
3864.117188	18334.132812
3862.942383	18404.564453
3861.766602	18397.052734
3860.591797	18444.894531
3859.416016	18537.810547
3858.240234	18458.548828
3857.063477	18346.529297
3855.886719	18386.146484
3854.710938	18589.607422
3853.533203	18438.714844
3852.356445	18234.644531
3851.179688	18399.121094
3850.001953	18796.861328
3848.824219	18566.232422
3847.646484	18562.787109
3846.467773	18410.017578
3845.290039	18750.191406
3844.111328	18213.019531
3842.932617	18397.726562
3841.75293	18437.236328
3840.574219	18662.705078
3839.394531	18424.263672
3838.214844	18623.089844
3837.035156	18572.65625
3835.854492	18804.054688
3834.673828	18653.556641
3833.494141	18684.796875
3832.3125	18681.326172
3831.131836	18659.492188
3829.951172	18564.214844
3828.769531	18538.330078
3827.587891	18677.650391
3826.405273	18645.632812
3825.223633	18591.201172
3824.041016	18640.746094
3822.858398	18824.775391
3821.675781	18776.451172
3820.493164	18709.808594
3819.30957	18604.490234
3818.125977	18550.123047
3816.942383	18683.091797
3815.758789	18671.476562
3814.575195	18773.84375
3813.390625	18882.277344
3812.206055	18817.730469
3811.021484	19050.197266
3809.835938	18601.251953
3808.651367	18921.109375
3807.46582	18734.617188
3806.280273	19021.806641
3805.09375	19046.720703
3803.908203	18894.847656
3802.72168	18838.513672
3801.535156	18721.265625
3800.348633	18847.753906
3799.161133	18761.001953
3797.974609	19025.476562
3796.787109	19111.240234
3795.599609	18971.724609
3794.411133	18982.396484
3793.223633	19169.544922
3792.035156	18744.125
3790.84668	18714.275391
3789.658203	19061.53125
3788.46875	18717.445312
3787.280273	18849.746094
3786.09082	19026.574219
3784.901367	18992.644531
3783.710938	19136.970703
3782.521484	19046.328125
3781.331055	18793.736328
3780.140625	19093.894531
3778.949219	19001.283203
3777.758789	19179.869141
3776.567383	18771.650391
3775.375977	19283.984375
3774.18457	19106.458984
3772.993164	18991.683594
3771.800781	19048.798828
3770.608398	19461.648438
3769.416016	19171.044922
3768.223633	19183.636719
3767.030273	19131.578125
3765.836914	19204.767578
3764.643555	19071.941406
3763.450195	19128.960938
3762.255859	19165.769531
3761.0625	19226.785156
3759.868164	19332.171875
3758.673828	19314.445312
3757.478516	19387.498047
3756.28418	19393.96875
3755.088867	19331.875
3753.893555	19398.833984
3752.697266	19369.011719
3751.501953	19089.298828
3750.305664	19408.132812
3749.109375	19188.953125
3747.913086	19537.861328
3746.71582	19624.839844
3745.519531	19413.791016
3744.322266	19438.353516
3743.125	19249.558594
3741.926758	19495.496094
3740.729492	19540.144531
3739.53125	19570.697266
3738.333008	19321.677734
3737.134766	19537.251953
3735.935547	19688.410156
3734.736328	19461.617188
3733.538086	19656.945312
3732.337891	19761.78125
3731.138672	19977.068359
3729.938477	19531.449219
3728.738281	19746.697266
3727.538086	19759.074219
3726.337891	19470.326172
3725.136719	19719.582031
3723.936523	19557.369141
3722.735352	19561.742188
3721.533203	19820.869141
3720.332031	19678.78125
3719.129883	19733.257812
3717.927734	19791.720703
3716.725586	19723.880859
3715.523438	19760.277344
3714.320312	19738.550781
3713.117188	19915.164062
3711.914062	19733.177734
3710.710938	19655.394531
3709.506836	20040.150391
3708.302734	19794.183594
3707.098633	20052.675781
3705.894531	19830.808594
3704.69043	20049.179688
3703.485352	20193.457031
3702.280273	19889.6875
3701.075195	20143.916016
3699.869141	20244.109375
3698.664062	20090.410156
3697.458008	19960.748047
3696.251953	20364.628906
3695.044922	20123.089844
3693.838867	20015.462891
3692.631836	20051.660156
3691.424805	20279.513672
3690.217773	20321.634766
3689.009766	20281.90625
3687.802734	20401.832031
3686.594727	20455.873047
3685.386719	20398.1875
3684.177734	20218.865234
3682.96875	20466.324219
3681.760742	20544.232422
3680.551758	20568.292969
3679.341797	20401.027344
3678.132812	20522.734375
3676.922852	20427.255859
3675.712891	20666.423828
3674.50293	20686.451172
3673.291992	20491.441406
3672.081055	20796.152344
3670.870117	20822.111328
3669.65918	20479.931641
3668.448242	20617.351562
3667.236328	20901.916016
3666.024414	20838.335938
3664.8125	20756.884766
3663.600586	20754.984375
3662.387695	21152.601562
3661.174805	21150.626953
3659.961914	20872.470703
3658.749023	21019.535156
3657.535156	21192.365234
3656.322266	21164.564453
3655.108398	20995.806641
3653.894531	21226.107422
3652.679688	21470.212891
3651.464844	21347.128906
3650.25	21237.978516
3649.035156	21382.763672
3647.820312	21263.730469
3646.604492	21638.460938
3645.388672	21519.421875
3644.172852	21529.259766
3642.957031	21806.625
3641.741211	21897.638672
3640.524414	21733.072266
3639.307617	21566.587891
3638.089844	21913.041016
3636.873047	21948.525391
3635.655273	21978.058594
3634.4375	22181.740234
3633.219727	22371.494141
3632.001953	22525.564453
3630.783203	22167.277344
3629.564453	22155.207031
3628.345703	22327.023438
3627.126953	22174.566406
3625.907227	22484.667969
3624.6875	22482.423828
3623.467773	22347.802734
3622.248047	22633.988281
3621.027344	22521.113281
3619.807617	22710.398438
3618.586914	22818.667969
3617.365234	22992.035156
3616.144531	22741.025391
3614.922852	23024.835938
3613.701172	22667.380859
3612.479492	23152.283203
3611.257812	23047.359375
3610.035156	23151.470703
3608.8125	23292.998047
3607.589844	23371.402344
3606.367188	23193.599609
3605.143555	23595.101562
3603.919922	23370.046875
3602.696289	23479.882812
3601.472656	23491.222656
3600.248047	23679.742188
3599.024414	23628.050781
3597.799805	23643.287109
3596.574219	23664.421875
3595.349609	23850.794922
3594.124023	23956.455078
3592.898438	24046.341797
3591.672852	24309.212891
3590.447266	24090.373047
3589.220703	24158.5625
3587.994141	23928.041016
3586.767578	24328.257812
3585.541016	24274.574219
3584.313477	24275.900391
3583.085938	24353.800781
3581.858398	24508.236328
3580.630859	24701.867188
3579.402344	24606.947266
3578.174805	24714.154297
3576.946289	24632.996094
3575.716797	24906.869141
3574.488281	24731.578125
3573.258789	25011.207031
3572.029297	24935.931641
3570.799805	24880.28125
3569.570312	25296.884766
3568.339844	25168.697266
3567.109375	25355.916016
3565.878906	25290.431641
3564.647461	25250.423828
3563.416992	25316.142578
3562.185547	25456.212891
3560.954102	25647.107422
3559.722656	25515.101562
3558.490234	25555.287109
3557.257812	25734.318359
3556.025391	25557.392578
3554.792969	25865.384766
3553.55957	26018.841797
3552.327148	26084.292969
3551.09375	26180.982422
3549.859375	26041.251953
3548.625977	26262.916016
3547.391602	26388.806641
3546.157227	26348.6875
3544.922852	26435.46875
3543.688477	26321.1875
3542.453125	26605.029297
3541.217773	26834.132812
3539.982422	26696.429688
3538.746094	26886.421875
3537.510742	27070.492188
3536.274414	26872.382812
3535.038086	26738.669922
3533.800781	26755.0625
3532.564453	27305.318359
3531.327148	27541.726562
3530.089844	27113.880859
3528.852539	27104.871094
3527.614258	27508.617188
3526.375977	27339.914062
3525.137695	27284.152344
3523.899414	27411.320312
3522.661133	27369.183594
3521.421875	27414.589844
3520.182617	27726.412109
3518.943359	27903.949219
3517.703125	28067.8125
3516.463867	27697.105469
3515.223633	27629.691406
3513.983398	27620.587891
3512.742188	27728.039062
3511.500977	27899.542969
3510.260742	28131.175781
3509.018555	27819.113281
3507.777344	27992.4375
3506.535156	28402.464844
3505.293945	28119.628906
3504.051758	27968.816406
3502.808594	28291.328125
3501.566406	28313.132812
3500.323242	28431.871094
3499.080078	28312.126953
3497.835938	28481.208984
3496.592773	28716.113281
3495.348633	28565.378906
3494.104492	28482.496094
3492.860352	28633.984375
3491.615234	28793.158203
3490.371094	28783.84375
3489.125977	28679.685547
3487.879883	28776.830078
3486.634766	28630.144531
3485.388672	28439.017578
3484.142578	28298.25
3482.896484	28664.181641
3481.650391	28809.564453
3480.40332	28784.785156
3479.15625	29078.902344
3477.90918	28831.863281
3476.662109	28926.869141
3475.414062	28934.917969
3474.166016	28902.404297
3472.917969	28827.425781
3471.669922	29067.140625
3470.420898	28801.074219
3469.171875	28967.371094
3467.922852	28911.724609
3466.673828	28863.8125
3465.423828	28883.419922
3464.173828	29057.283203
3462.923828	28851.277344
3461.673828	28969.177734
3460.423828	28688.105469
3459.172852	29085.378906
3457.921875	28916.121094
3456.669922	28956.871094
3455.418945	28968.71875
3454.166992	28874.664062
3452.915039	28659.369141
3451.663086	29085.058594
3450.410156	29231.564453
3449.158203	29345.308594
3447.905273	29074.298828
3446.652344	28897.626953
3445.398438	29778.566406
3444.144531	29044.316406
3442.890625	29198.34375
3441.636719	29213.949219
3440.382812	28929.814453
3439.12793	28880.148438
3437.873047	29072.496094
3436.618164	29028.580078
3435.363281	28988.517578
3434.107422	29080.916016
3432.851562	29184.794922
3431.595703	29144.720703
3430.339844	29091.232422
3429.083008	29035.845703
3427.826172	29070.609375
3426.569336	28808.169922
3425.3125	28990.570312
3424.054688	28735.908203
3422.796875	28885.673828
3421.539062	28874.445312
3420.28125	28907.275391
3419.022461	28947.753906
3417.763672	28871.412109
3416.504883	28657.259766
3415.246094	28937.017578
3413.987305	28786.082031
3412.727539	28813.144531
3411.467773	28528.378906
3410.207031	28851.933594
3408.947266	28356.916016
3407.686523	28645.964844
3406.425781	28657.728516
3405.165039	28442.056641
3403.90332	28729.009766
3402.641602	28387.314453
3401.379883	28347.541016
3400.118164	28689.724609
3398.856445	28256.578125
3397.59375	28457.380859
3396.331055	28337.457031
3395.068359	28166.052734
3393.804688	28071.029297
3392.541992	28258.355469
3391.27832	28306.386719
3390.013672	28508.849609
3388.75	28320.412109
3387.485352	28080.578125
3386.220703	28094.298828
3384.956055	28264.251953
3383.691406	27921.691406
3382.425781	28070.658203
3381.160156	27905.361328
3379.894531	28305.589844
3378.62793	27854.773438
3377.362305	27950.345703
3376.095703	27887.945312
3374.829102	28129.960938
3373.561523	28179.771484
3372.293945	27759.830078
3371.027344	28091.09375
3369.758789	28055.332031
3368.491211	28080.404297
3367.222656	27858.427734
3365.954102	27773.328125
3364.685547	27950.402344
3363.416992	27827.330078
3362.147461	27691.013672
3360.87793	27642.076172
3359.608398	27809.544922
3358.338867	27661.917969
3357.068359	27470.705078
3355.797852	27774.693359
3354.527344	27505.765625
3353.256836	27667.404297
3351.985352	27482.017578
3350.713867	27736.482422
3349.442383	27175.892578
3348.170898	27263.564453
3346.898438	27574.757812
3345.625977	27431.230469
3344.353516	27293.4375
3343.081055	27348.828125
3341.807617	27300.076172
3340.53418	27177.525391
3339.260742	27344.550781
3337.987305	27407.451172
3336.712891	27152.53125
3335.438477	27062.248047
3334.164062	27185.671875
3332.889648	27152.130859
3331.614258	27180.978516
3330.338867	27100.203125
3329.063477	27112.041016
3327.788086	27195.658203
3326.511719	27107.367188
3325.236328	27196.617188
3323.958984	27044.164062
3322.682617	27063.546875
3321.40625	26954.582031
3320.128906	26896.605469
3318.851562	26765.072266
3317.573242	26859.935547
3316.295898	26977.392578
3315.017578	26700.732422
3313.739258	26989.720703
3312.459961	26841.324219
3311.181641	26864.46875
3309.902344	26559.773438
3308.623047	26797.703125
3307.34375	26926.306641
3306.063477	27020.964844
3304.783203	27083.580078
3303.50293	26541.960938
3302.222656	27005.490234
3300.941406	26985.28125
3299.660156	26737.453125
3298.378906	26499.123047
3297.097656	26725.361328
3295.81543	26772.900391
3294.533203	26703.873047
3293.250977	26424.378906
3291.96875	26793.261719
3290.685547	26399.253906
3289.402344	26660.931641
3288.119141	26652.082031
3286.835938	26680.785156
3285.551758	26658.791016
3284.267578	26514.806641
3282.983398	26483.466797
3281.699219	26679.15625
3280.414062	26456.460938
3279.129883	26290.115234
3277.84375	26605.730469
3276.558594	26606.267578
3275.272461	26451.228516
3273.987305	26676.675781
3272.700195	26229.390625
3271.414062	26207.513672
3270.126953	26734.417969
3268.84082	26347.296875
3267.552734	26433.996094
3266.265625	26537.507812
3264.977539	26279.775391
3263.69043	26216.742188
3262.401367	26236.046875
3261.113281	26128.152344
3259.824219	26218.525391
3258.535156	26123.761719
3257.246094	26412.251953
3255.957031	26106.287109
3254.666992	26093.814453
3253.376953	26406.429688
3252.086914	25999.767578
3250.796875	26218.898438
3249.505859	26169.066406
3248.214844	26113.650391
3246.923828	26002.257812
3245.632812	26127.908203
3244.34082	26290.826172
3243.048828	26041.417969
3241.756836	26234.128906
3240.463867	26167.566406
3239.171875	26110.351562
3237.878906	25671.037109
3236.585938	26016.484375
3235.291992	26151.244141
3233.998047	25935.722656
3232.704102	25960.552734
3231.410156	25828.947266
3230.116211	25809.101562
3228.821289	25776.232422
3227.526367	25910.876953
3226.231445	25664.007812
3224.935547	25740.945312
3223.640625	25843.894531
3222.344727	25846.378906
3221.047852	25899.0625
3219.751953	25682.169922
3218.455078	25738.580078
3217.158203	25562.679688
3215.861328	25301.380859
3214.563477	25556.589844
3213.265625	25690.978516
3211.967773	25715.759766
3210.669922	25541.882812
3209.37207	25447.886719
3208.073242	25231.443359
3206.774414	25473.375
3205.474609	25349.759766
3204.175781	25417.230469
3202.875977	25445.730469
3201.576172	25403.765625
3200.276367	25374.791016
3198.975586	25232.775391
3197.674805	25405.8125
3196.374023	25132.308594
3195.073242	25294.185547
3193.771484	25411.550781
3192.469727	25219.667969
3191.167969	25116.710938
3189.866211	25137.798828
3188.563477	25266.203125
3187.260742	25185.496094
3185.958008	25175.107422
3184.655273	25159.173828
3183.351562	25305.960938
3182.047852	25395.382812
3180.744141	25004.201172
3179.44043	24827.535156
3178.135742	24985.353516
3176.831055	25144.957031
3175.526367	25034.849609
3174.220703	24994.953125
3172.915039	24890.453125
3171.610352	25116.398438
3170.303711	25067.277344
3168.998047	24970.201172
3167.691406	24963.554688
3166.384766	25281.529297
3165.078125	25003.744141
3163.770508	24998.935547
3162.463867	25104.728516
3161.155273	24908.226562
3159.847656	24932.917969
3158.540039	25033.130859
3157.231445	24761.232422
3155.922852	25211.341797
3154.613281	24823.513672
3153.304688	24730.373047
3151.995117	24946.476562
3150.685547	24908.552734
3149.375977	24791.529297
3148.06543	24635.921875
3146.754883	25122.220703
3145.444336	24847.087891
3144.133789	24814.728516
3142.822266	24956.994141
3141.510742	24766.580078
3140.199219	24923.496094
3138.887695	24988.501953
3137.575195	24796.353516
3136.262695	24964.1875
3134.950195	25212.736328
3133.636719	24721.453125
3132.324219	25171.824219
3131.010742	24822.019531
3129.696289	24918.134766
3128.382812	24823.460938
3127.068359	24699.480469
3125.753906	24760.724609
3124.439453	24647.798828
3123.124023	24903.296875
3121.808594	24757.402344
3120.493164	24791.103516
3119.177734	24808.304688
3117.862305	24697.304688
3116.545898	24584.513672
3115.229492	24544.992188
3113.912109	24670.208984
3112.595703	24844.783203
3111.27832	24642.398438
3109.960938	24427.285156
3108.642578	24621.919922
3107.325195	24715.908203
3106.006836	24590.482422
3104.688477	24680.783203
3103.369141	24517.033203
3102.049805	24441.046875
3100.731445	24549.587891
3099.411133	24374.996094
3098.091797	24640.544922
3096.771484	24466.0
3095.451172	24464.929688
3094.130859	24785.052734
3092.80957	24298.566406
3091.489258	24416.101562
3090.167969	24400.443359
3088.845703	24244.375
3087.524414	24553.287109
3086.202148	24180.326172
3084.879883	24523.757812
3083.556641	24457.066406
3082.234375	24415.90625
3080.911133	24416.654297
3079.587891	24142.414062
3078.263672	24410.863281
3076.94043	24140.367188
3075.616211	24173.923828
3074.291992	24136.498047
3072.966797	24164.582031
3071.641602	24336.353516
3070.317383	24235.261719
3068.991211	24119.662109
3067.666016	23847.761719
3066.339844	23935.847656
3065.013672	23882.15625
3063.6875	23948.396484
3062.360352	24034.591797
3061.033203	23739.355469
3059.706055	23831.003906
3058.378906	24071.484375
3057.050781	23772.777344
3055.723633	23882.509766
3054.394531	23720.035156
3053.066406	24040.166016
3051.737305	23854.142578
3050.40918	23650.056641
3049.079102	23942.816406
3047.75	23758.728516
3046.419922	23929.925781
3045.089844	23751.345703
3043.759766	23902.546875
3042.429688	24218.515625
3041.098633	23822.667969
3039.767578	23861.509766
3038.435547	23941.970703
3037.104492	23685.763672
3035.772461	23786.128906
3034.44043	23709.15625
3033.108398	23435.050781
3031.775391	23759.654297
3030.442383	23760.476562
3029.109375	23643.792969
3027.776367	23841.642578
3026.442383	23802.689453
3025.108398	23738.457031
3023.774414	23553.220703
3022.439453	23815.947266
3021.105469	24055.097656
3019.770508	23572.027344
3018.435547	23858.058594
3017.099609	23936.447266
3015.763672	23904.742188
3014.427734	23609.677734
3013.091797	23933.351562
3011.754883	23908.875
3010.417969	23904.240234
3009.081055	24043.806641
3007.744141	23902.177734
3006.40625	23877.722656
3005.068359	23788.423828
3003.730469	23850.451172
3002.392578	23914.253906
3001.053711	24068.052734
2999.714844	24398.197266
2998.375977	24235.087891
2997.036133	24282.566406
2995.697266	24292.248047
2994.357422	24174.216797
2993.016602	24210.886719
2991.676758	24290.693359
2990.335938	24133.179688
2988.995117	24344.169922
2987.65332	24335.849609
2986.3125	24054.451172
2984.970703	24148.574219
2983.628906	24321.677734
2982.286133	24185.882812
2980.944336	24143.486328
2979.601562	24486.996094
2978.257812	24297.408203
2976.915039	24179.658203
2975.571289	24383.041016
2974.227539	24362.164062
2972.883789	24230.121094
2971.539062	24313.257812
2970.194336	24441.171875
2968.849609	24570.826172
2967.504883	24499.759766
2966.15918	24620.392578
2964.813477	24764.261719
2963.467773	24646.636719
2962.12207	24749.263672
2960.775391	25011.158203
2959.428711	24988.398438
2958.082031	25498.849609
2956.734375	25071.707031
2955.387695	25081.140625
2954.040039	25192.498047
2952.691406	25530.871094
2951.34375	25356.089844
2949.995117	25785.443359
2948.646484	25535.630859
2947.296875	25607.482422
2945.948242	25491.759766
2944.598633	25442.15625
2943.248047	25433.634766
2941.898438	25428.685547
2940.547852	25345.208984
2939.197266	25254.625
2937.84668	24987.453125
2936.495117	25180.582031
2935.144531	25090.078125
2933.792969	25040.619141
2932.44043	25003.65625
2931.088867	24939.972656
2929.736328	24862.054688
2928.383789	24752.097656
2927.030273	24809.623047
2925.676758	24578.613281
2924.323242	24810.642578
2922.969727	24604.644531
2921.616211	24904.212891
2920.261719	24652.003906
2918.907227	24414.126953
2917.551758	24452.0625
2916.197266	24468.640625
2914.841797	24330.511719
2913.486328	24236.878906
2912.129883	24228.601562
2910.774414	24515.326172
2909.417969	24233.371094
2908.061523	23976.394531
2906.704102	23984.154297
2905.34668	24107.330078
2903.989258	23948.171875
2902.631836	24012.728516
2901.273438	23882.042969
2899.916016	23898.677734
2898.557617	23815.960938
2897.198242	23923.056641
2895.838867	23927.255859
2894.480469	23958.048828
2893.120117	23696.345703
2891.760742	23597.791016
2890.400391	23596.730469
2889.040039	23662.990234
2887.679688	23870.919922
2886.318359	23772.404297
2884.957031	23709.337891
2883.595703	23802.070312
2882.234375	23721.320312
2880.87207	23483.115234
2879.509766	23733.291016
2878.147461	23795.871094
2876.785156	23685.117188
2875.421875	23791.884766
2874.058594	23652.886719
2872.695312	23671.244141
2871.331055	23622.445312
2869.966797	23593.095703
2868.602539	23775.726562
2867.238281	23557.388672
2865.873047	23801.751953
2864.507812	23620.564453
2863.142578	23430.623047
2861.777344	23498.396484
2860.411133	23707.289062
2859.044922	23635.623047
2857.678711	23629.240234
2856.311523	23545.273438
2854.944336	23478.96875
2853.577148	23791.646484
2852.209961	23813.429688
2850.841797	23796.441406
2849.473633	23726.609375
2848.105469	23824.121094
2846.736328	23981.462891
2845.368164	24108.814453
2843.999023	23977.365234
2842.628906	23914.599609
2841.259766	23994.378906
2839.889648	23782.103516
2838.519531	23860.115234
2837.148438	23837.861328
2835.77832	23741.775391
2834.407227	23559.591797
2833.036133	23623.521484
2831.664062	23661.070312
2830.291992	23642.384766
2828.919922	23502.513672
2827.547852	23529.521484
2826.174805	23656.59375
2824.801758	23606.324219
2823.428711	23643.822266
2822.055664	23633.927734
2820.681641	23634.5625
2819.307617	23489.615234
2817.933594	23579.710938
2816.558594	23618.925781
2815.18457	23528.404297
2813.808594	23486.990234
2812.433594	23464.865234
2811.058594	23742.332031
2809.682617	23404.875
2808.305664	23673.486328
2806.929688	23502.509766
2805.552734	23989.814453
2804.175781	23465.294922
2802.798828	23551.689453
2801.420898	23428.103516
2800.043945	23871.306641
2798.665039	23773.9375
2797.287109	23690.591797
2795.908203	23635.25
2794.529297	23779.181641
2793.150391	23522.880859
2791.771484	23294.632812
2790.391602	23651.652344
2789.011719	23540.478516
2787.631836	23658.087891
2786.250977	23855.957031
2784.870117	23664.515625
2783.489258	23937.341797
2782.107422	23484.246094
2780.726562	23647.099609
2779.344727	23468.052734
2777.961914	23548.888672
2776.580078	23652.357422
2775.197266	23550.103516
2773.814453	23491.458984
2772.431641	23349.201172
2771.047852	23483.976562
2769.664062	23616.957031
2768.280273	23293.658203
2766.895508	23545.007812
2765.510742	23818.886719
2764.125977	23581.007812
2762.741211	23478.939453
2761.355469	23627.414062
2759.969727	23702.779297
2758.583984	23506.839844
2757.198242	23836.029297
2755.811523	23608.851562
2754.424805	23519.054688
2753.038086	23752.478516
2751.650391	23620.994141
2750.262695	23767.458984
2748.875	23514.462891
2747.487305	23567.134766
2746.098633	23401.068359
2744.709961	23516.21875
2743.321289	23185.380859
2741.931641	23366.449219
2740.542969	23674.0625
2739.15332	23423.158203
2737.762695	23777.449219
2736.373047	23569.957031
2734.982422	23601.716797
2733.59082	23484.443359
2732.200195	23219.957031
2730.808594	23461.347656
2729.416992	23290.482422
2728.025391	23696.246094
2726.632812	23428.458984
2725.240234	23866.917969
2723.847656	23324.066406
2722.455078	23513.242188
2721.061523	23527.640625
2719.667969	23746.097656
2718.274414	23418.09375
2716.879883	23612.283203
2715.485352	23415.785156
2714.09082	23561.511719
2712.696289	23468.761719
2711.300781	23395.044922
2709.905273	23663.302734
2708.509766	23428.996094
2707.113281	23415.75
2705.716797	23390.425781
2704.320312	23320.244141
2702.923828	23529.585938
2701.526367	23545.648438
2700.128906	23440.980469
2698.731445	23327.732422
2697.333984	23497.251953
2695.935547	23487.449219
2694.537109	23456.970703
2693.137695	23354.140625
2691.739258	23537.296875
2690.339844	23431.044922
2688.94043	23188.802734
2687.540039	23299.576172
2686.139648	23425.792969
2684.739258	23331.6875
2683.338867	23631.621094
2681.9375	23208.951172
2680.536133	23510.507812
2679.134766	23388.943359
2677.733398	23226.164062
2676.331055	23314.398438
2674.928711	23459.308594
2673.526367	23468.423828
2672.123047	23365.876953
2670.719727	23426.53125
2669.316406	23245.041016
2667.912109	23212.982422
2666.508789	23570.576172
2665.104492	23498.994141
2663.699219	23345.080078
2662.294922	23455.40625
2660.889648	23450.775391
2659.484375	23214.648438
2658.078125	23381.507812
2656.672852	23407.744141
2655.266602	23384.269531
2653.859375	23489.308594
2652.453125	23510.365234
2651.045898	23324.169922
2649.638672	23514.775391
2648.230469	23299.544922
2646.823242	23361.699219
2645.414062	23266.376953
2644.005859	23290.867188
2642.597656	23137.431641
2641.188477	23387.705078
2639.779297	23519.884766
2638.369141	23327.167969
2636.958984	23510.585938
2635.548828	23299.144531
2634.138672	23352.632812
2632.728516	23471.017578
2631.317383	23249.457031
2629.90625	23337.074219
2628.494141	23455.386719
2627.082031	23500.25
2625.669922	23248.134766
2624.257812	23552.380859
2622.845703	23319.117188
2621.432617	23038.189453
2620.019531	23494.064453
2618.605469	23182.519531
2617.191406	23384.193359
2615.777344	23144.371094
2614.363281	23027.328125
2612.949219	23300.460938
2611.53418	23379.308594
2610.118164	23202.681641
2608.703125	23559.042969
2607.287109	23247.96875
2605.871094	23304.634766
2604.455078	23487.195312
2603.038086	23565.904297
2601.62207	23285.6875
2600.204102	23272.572266
2598.787109	23480.492188
2597.369141	23290.550781
2595.951172	23064.990234
2594.533203	22892.195312
2593.114258	23273.310547
2591.695312	23129.416016
2590.276367	23552.787109
2588.857422	23269.664062
2587.4375	23265.050781
2586.017578	23175.578125
2584.597656	23367.822266
2583.176758	23475.162109
2581.755859	23194.025391
2580.334961	23292.873047
2578.913086	23395.074219
2577.492188	23322.626953
2576.069336	23145.123047
2574.647461	23438.771484
2573.224609	23244.371094
2571.802734	23229.597656
2570.378906	23126.763672
2568.956055	23167.892578
2567.532227	23190.380859
2566.108398	23289.021484
2564.68457	23155.794922
2563.259766	23190.111328
2561.834961	23062.029297
2560.410156	23059.142578
2558.984375	23130.652344
2557.558594	22864.033203
2556.132812	23197.527344
2554.707031	22985.072266
2553.280273	23115.667969
2551.853516	22852.634766
2550.426758	23018.667969
2548.999023	23032.669922
2547.571289	23328.585938
2546.143555	23040.398438
2544.71582	23042.572266
2543.287109	23105.478516
2541.858398	23001.367188
2540.429688	23123.283203
2539.0	22843.845703
2537.570312	23186.582031
2536.140625	22974.662109
2534.710938	23276.789062
2533.280273	22967.214844
2531.849609	23077.191406
2530.417969	22747.566406
2528.987305	22739.675781
2527.555664	23056.697266
2526.124023	22866.966797
2524.691406	23029.017578
2523.258789	23236.425781
2521.826172	22767.539062
2520.393555	22958.097656
2518.959961	22862.732422
2517.526367	22885.082031
2516.092773	22818.339844
2514.658203	22623.908203
2513.223633	23234.330078
2511.789062	23145.716797
2510.354492	22911.027344
2508.918945	23091.169922
2507.483398	23121.828125
2506.047852	23246.464844
2504.611328	23080.738281
2503.174805	23153.322266
2501.738281	22804.835938
2500.301758	22869.056641
2498.864258	22830.966797
2497.426758	22942.095703
2495.988281	23264.367188
2494.550781	22998.3125
2493.112305	22920.011719
2491.673828	22902.046875
2490.234375	22858.962891
2488.794922	22884.548828
2487.355469	22799.632812
2485.916016	23133.191406
2484.475586	22994.707031
2483.035156	23083.818359
2481.594727	22911.939453
2480.15332	23302.068359
2478.711914	23075.033203
2477.270508	23016.9375
2475.828125	23070.847656
2474.386719	23158.158203
2472.944336	22996.488281
2471.500977	23102.152344
2470.058594	22993.998047
2468.615234	22902.583984
2467.170898	23036.580078
2465.727539	23063.697266
2464.283203	22843.824219
2462.838867	23164.613281
2461.394531	23205.03125
2459.949219	23200.400391
2458.503906	22918.974609
2457.057617	22999.423828
2455.612305	23031.503906
2454.166016	23050.236328
2452.719727	23058.964844
2451.272461	23142.648438
2449.825195	23101.388672
2448.37793	22847.007812
2446.930664	22945.664062
2445.482422	23082.560547
2444.03418	22968.119141
2442.585938	23244.710938
2441.137695	23131.943359
2439.688477	23172.228516
2438.238281	23032.914062
2436.789062	22938.539062
2435.338867	22927.308594
2433.888672	23107.185547
2432.438477	23014.511719
2430.987305	23089.646484
2429.536133	23015.279297
2428.084961	23165.101562
2426.633789	23089.085938
2425.181641	22951.6875
2423.729492	22963.693359
2422.276367	22927.580078
2420.823242	22946.21875
2419.370117	23221.912109
2417.916992	22832.580078
2416.462891	22841.277344
2415.009766	22994.167969
2413.554688	23044.255859
2412.100586	22802.720703
2410.646484	22983.685547
2409.189453	23010.554688
2407.734375	23040.722656
2406.279297	23251.326172
2404.822266	22799.78125
2403.367188	23026.894531
2401.910156	22899.853516
2400.453125	23025.949219
2398.996094	23029.609375
2397.539062	22919.175781
2396.080078	22924.505859
2394.623047	23010.822266
2393.164062	23320.191406
2391.705078	23143.695312
2390.246094	23147.320312
2388.787109	23256.638672
2387.328125	22892.023438
2385.867188	23105.351562
2384.408203	23297.134766
2382.947266	23125.798828
2381.486328	22977.626953
2380.025391	23170.966797
2378.564453	22767.21875
2377.101562	23070.994141
2375.640625	22764.6875
2374.177734	22944.724609
2372.716797	22864.324219
2371.253906	23049.208984
2369.791016	22774.445312
2368.326172	22842.341797
2366.863281	22747.201172
2365.398438	22887.507812
2363.935547	22877.980469
2362.470703	22708.835938
2361.005859	22760.220703
2359.541016	22666.830078
2358.074219	22555.386719
2356.609375	22652.804688
2355.142578	22886.628906
2353.677734	22814.648438
2352.210938	23161.728516
2350.744141	22862.996094
2349.275391	22717.144531
2347.808594	22891.59375
2346.341797	22773.705078
2344.873047	22852.855469
2343.404297	22784.259766
2341.935547	22822.349609
2340.466797	22775.111328
2338.998047	22780.380859
2337.527344	22708.568359
2336.058594	22617.107422
2334.587891	22871.574219
2333.117188	22893.205078
2331.646484	23298.267578
2330.175781	23193.650391
2328.705078	22828.634766
2327.232422	22804.396484
2325.761719	22953.722656
2324.289062	22417.085938
2322.816406	22898.671875
2321.34375	22633.892578
2319.871094	22853.476562
2318.396484	22976.466797
2316.923828	22741.263672
2315.449219	22977.041016
2313.974609	22911.9375
2312.5	22704.667969
2311.025391	22798.146484
2309.550781	22811.53125
2308.074219	22606.039062
2306.599609	22696.208984
2305.123047	22874.509766
2303.646484	22749.111328
2302.169922	22300.611328
2300.693359	22847.654297
2299.216797	22861.001953
2297.738281	22716.128906
2296.259766	22855.064453
2294.783203	22958.074219
2293.304688	22679.595703
2291.826172	22461.53125
2290.345703	22810.599609
2288.867188	22587.705078
2287.386719	22666.226562
2285.908203	22572.097656
2284.427734	22601.744141
2282.947266	22797.412109
2281.466797	22521.033203
2279.984375	22731.28125
2278.503906	22708.808594
2277.021484	22684.714844
2275.539062	22932.201172
2274.056641	22743.861328
2272.574219	22410.925781
2271.091797	22845.210938
2269.609375	22767.488281
2268.125	22790.517578
2266.640625	22683.599609
2265.15625	22683.900391
2263.671875	22614.384766
2262.1875	22509.1875
2260.703125	22530.615234
2259.21875	22620.181641
2257.732422	22649.6875
2256.246094	22928.955078
2254.759766	22444.34375
2253.273438	22718.671875
2251.787109	22681.671875
2250.298828	22587.964844
2248.8125	22614.193359
2247.324219	22591.810547
2245.835938	22632.603516
2244.347656	22848.259766
2242.859375	22646.136719
2241.371094	22324.3125
2239.880859	22617.576172
2238.392578	22617.865234
2236.902344	22681.242188
2235.412109	22291.738281
2233.921875	22607.40625
2232.431641	22714.392578
2230.939453	22452.806641
2229.449219	22713.300781
2227.957031	22518.0625
2226.464844	22618.513672
2224.972656	22623.634766
2223.480469	22447.904297
2221.988281	22761.408203
2220.494141	22546.980469
2219.001953	22335.865234
2217.507812	22641.128906
2216.013672	22362.328125
2214.519531	22599.724609
2213.025391	22498.410156
2211.529297	22490.638672
2210.035156	22650.496094
2208.539062	22546.005859
2207.042969	22391.613281
2205.546875	22524.005859
2204.050781	22694.994141
2202.552734	22493.964844
2201.056641	22647.181641
2199.558594	22434.974609
2198.0625	22514.115234
2196.564453	22392.113281
2195.064453	22538.787109
2193.566406	22584.082031
2192.068359	22373.703125
2190.568359	22563.691406
2189.068359	22515.730469
2187.570312	22278.171875
2186.070312	22357.207031
2184.568359	22486.001953
2183.068359	22417.212891
2181.566406	22542.728516
2180.066406	22565.455078
2178.564453	22408.416016
2177.0625	22251.439453
2175.560547	22481.162109
2174.058594	22252.052734
2172.554688	22472.058594
2171.052734	22554.087891
2169.548828	22286.625
2168.044922	22548.15625
2166.541016	22219.912109
2165.037109	22260.267578
2163.53125	22431.945312
2162.027344	22151.962891
2160.521484	22365.216797
2159.015625	22552.773438
2157.509766	22421.769531
2156.003906	22252.416016
2154.498047	22534.263672
2152.990234	22222.603516
2151.484375	22433.978516
2149.976562	22515.765625
2148.46875	22397.708984
2146.960938	22338.830078
2145.453125	22268.789062
2143.943359	22400.060547
2142.435547	22267.742188
2140.925781	22448.460938
2139.416016	22424.748047
2137.90625	22136.076172
2136.396484	22452.355469
2134.884766	22149.431641
2133.375	22057.199219
2131.863281	22440.285156
2130.351562	22298.595703
2128.839844	22230.300781
2127.328125	21975.541016
2125.816406	22388.605469
2124.304688	22264.5625
2122.791016	22170.835938
2121.277344	22150.408203
2119.763672	22037.632812
2118.25	22348.373047
2116.736328	22353.382812
2115.222656	21941.458984
2113.707031	22259.980469
2112.191406	22032.759766
2110.675781	22190.501953
2109.160156	22158.962891
2107.644531	22321.380859
2106.128906	22114.992188
2104.611328	22147.046875
2103.095703	22166.376953
2101.578125	21928.371094
2100.060547	22028.728516
2098.542969	22054.417969
2097.023438	21991.199219
2095.505859	21881.976562
2093.986328	21771.208984
2092.46875	22060.285156
2090.949219	21790.90625
2089.429688	21943.474609
2087.908203	21950.111328
2086.388672	22196.109375
2084.867188	21844.503906
2083.347656	21922.457031
2081.826172	22193.654297
2080.304688	21942.046875
2078.783203	22065.853516
2077.259766	21993.28125
2075.738281	21984.056641
2074.214844	21985.912109
2072.691406	21869.09375
2071.167969	21788.707031
2069.644531	21834.882812
2068.121094	21877.878906
2066.595703	21775.400391
2065.072266	21699.833984
2063.546875	21749.148438
2062.021484	21787.380859
2060.496094	21607.591797
2058.970703	21994.884766
2057.443359	21810.388672
2055.917969	21831.205078
2054.390625	21888.316406
2052.863281	21774.964844
2051.335938	21767.373047
2049.808594	21826.035156
2048.28125	21638.636719
2046.751953	21497.041016
2045.222656	21866.294922
2043.695312	21666.388672
2042.166016	21565.84375
2040.634766	21769.417969
2039.105469	21506.642578
2037.576172	21536.904297
2036.044922	21575.025391
2034.513672	21487.189453
2032.982422	21511.138672
2031.451172	21541.369141
2029.919922	21396.951172
2028.386719	21424.044922
2026.855469	21490.443359
2025.322266	21602.412109
2023.789062	21462.810547
2022.255859	21654.892578
2020.722656	21696.042969
2019.1875	21444.958984
2017.654297	21307.068359
2016.119141	21326.273438
2014.583984	21359.603516
2013.048828	21542.044922
2011.513672	21550.201172
2009.976562	21421.839844
2008.441406	21378.244141
2006.904297	21422.501953
2005.367188	21324.035156
2003.830078	21145.646484
2002.292969	21055.113281
2000.755859	21304.699219
1999.216797	21290.945312
1997.679688	21355.523438
1996.140625	21324.533203
1994.601562	21293.554688
1993.0625	21281.375
1991.521484	21026.578125
1989.982422	21313.365234
1988.441406	21344.994141
1986.902344	21210.791016
1985.361328	21120.433594
1983.820312	21142.697266
1982.277344	21383.824219
1980.736328	21094.974609
1979.193359	21029.712891
1977.650391	20950.416016
1976.109375	20908.638672
1974.564453	21038.673828
1973.021484	21179.585938
1971.478516	20817.751953
1969.933594	20944.601562
1968.390625	20937.193359
1966.845703	20967.232422
1965.300781	20936.423828
1963.753906	21005.435547
1962.208984	20843.654297
1960.664062	20999.955078
1959.117188	20978.509766
1957.570312	20717.101562
1956.023438	20892.023438
1954.476562	20774.037109
1952.927734	20716.833984
1951.380859	20612.945312
1949.832031	20793.964844
1948.283203	20458.203125
1946.734375	20536.482422
1945.185547	20655.175781
1943.636719	20724.046875
1942.087891	20486.539062
1940.537109	20542.976562
1938.986328	20632.03125
1937.435547	20657.330078
1935.884766	20623.574219
1934.333984	20468.658203
1932.78125	20627.544922
1931.230469	20480.453125
1929.677734	20429.677734
1928.125	20572.949219
1926.572266	20657.1875
1925.017578	20409.353516
1923.464844	20366.386719
1921.910156	20414.939453
1920.357422	20444.865234
1918.802734	20305.794922
1917.248047	20465.925781
1915.691406	20246.324219
1914.136719	20311.890625
1912.580078	20527.683594
1911.025391	20133.195312
1909.46875	20612.160156
1907.912109	20312.248047
1906.353516	20314.267578
1904.796875	20339.498047
1903.240234	20240.949219
1901.681641	20267.728516
1900.123047	20167.683594
1898.564453	20380.005859
1897.005859	20026.457031
1895.445312	20339.177734
1893.886719	20178.933594
1892.326172	20202.595703
1890.765625	20183.0
1889.205078	20053.767578
1887.644531	20241.095703
1886.083984	20119.619141
1884.521484	20041.40625
1882.958984	19836.697266
1881.396484	19902.041016
1879.833984	20120.048828
1878.271484	20122.080078
1876.708984	20096.359375
1875.144531	19958.125
1873.582031	20162.068359
1872.017578	19968.40625
1870.453125	19944.273438
1868.888672	19890.886719
1867.322266	20182.441406
1865.757812	20099.773438
1864.191406	20018.679688
1862.625	19943.773438
1861.058594	19938.130859
1859.492188	19743.285156
1857.925781	19793.050781
1856.357422	19916.597656
1854.791016	19821.796875
1853.222656	19777.755859
1851.654297	20073.332031
1850.085938	20073.808594
1848.515625	19880.744141
1846.947266	19759.9375
1845.376953	19901.730469
1843.806641	19784.035156
1842.236328	19756.939453
1840.666016	19917.054688
1839.095703	19669.027344
1837.523438	19634.298828
1835.953125	19765.201172
1834.380859	19566.414062
1832.808594	19753.990234
1831.236328	19624.25
1829.664062	19584.964844
1828.089844	19593.183594
1826.515625	19583.017578
1824.943359	19586.636719
1823.369141	19596.376953
1821.794922	19335.1875
1820.21875	19640.328125
1818.644531	19564.367188
1817.068359	19635.289062
1815.492188	19479.830078
1813.916016	19393.242188
1812.339844	19447.333984
1810.763672	19588.523438
1809.185547	19578.371094
1807.609375	19206.126953
1806.03125	19512.246094
1804.453125	19500.583984
1802.875	19243.099609
1801.296875	19451.318359
1799.716797	19213.789062
1798.136719	19386.830078
1796.558594	19207.382812
1794.978516	19214.09375
1793.398438	19252.826172
1791.816406	19323.558594
1790.236328	19157.988281
1788.654297	19033.632812
1787.072266	19124.171875
1785.490234	19138.501953
1783.908203	19166.533203
1782.326172	19168.666016
1780.742188	19362.625
1779.160156	19163.789062
1777.576172	19178.091797
1775.992188	19021.976562
1774.408203	18859.839844
1772.824219	19100.804688
1771.238281	18998.019531
1769.652344	19019.935547
1768.068359	18978.003906
1766.482422	19162.515625
1764.894531	19185.900391
1763.308594	18908.511719
1761.722656	18793.738281
1760.134766	18940.169922
1758.546875	18972.685547
1756.958984	18921.710938
1755.371094	18989.115234
1753.783203	18938.15625
1752.193359	19116.253906
1750.603516	19224.517578
1749.015625	18994.628906
1747.425781	19115.0
1745.833984	19389.904297
1744.244141	19788.941406
1742.654297	20109.037109
1741.0625	20180.605469
1739.470703	20333.914062
1737.878906	20423.570312
1736.287109	19830.525391
1734.693359	19629.681641
1733.101562	19586.277344
1731.507812	19250.933594
1729.914062	19098.730469
1728.320312	19202.132812
1726.726562	18956.267578
1725.132812	19076.28125
1723.537109	18863.789062
1721.943359	18844.771484
1720.347656	19068.955078
1718.751953	19071.044922
1717.154297	18851.175781
1715.558594	18977.091797
1713.960938	18834.304688
1712.365234	18943.572266
1710.767578	18867.228516
1709.169922	18943.257812
1707.572266	18688.996094
1705.972656	18920.324219
1704.375	18807.867188
1702.775391	18956.181641
1701.175781	18923.621094
1699.576172	18876.007812
1697.976562	18635.625
1696.375	18886.244141
1694.775391	18849.205078
1693.173828	18834.755859
1691.572266	18999.396484
1689.970703	18775.78125
1688.367188	18699.679688
1686.765625	19106.378906
1685.162109	18887.390625
1683.560547	18850.394531
1681.957031	18705.197266
1680.353516	18743.388672
1678.748047	18766.539062
1677.144531	18959.414062
1675.539062	18887.896484
1673.933594	18651.246094
1672.328125	18815.5
1670.722656	18748.554688
1669.117188	19056.769531
1667.509766	19046.808594
1665.904297	19038.351562
1664.296875	19103.376953
1662.689453	19301.808594
1661.082031	19197.365234
1659.472656	19308.771484
1657.865234	19345.212891
1656.255859	19513.464844
1654.646484	19741.554688
1653.037109	19750.927734
1651.427734	19957.910156
1649.818359	20296.525391
1648.207031	20461.40625
1646.595703	20802.765625
1644.986328	21161.931641
1643.373047	22137.113281
1641.761719	22456.974609
1640.150391	22947.121094
1638.537109	23870.501953
1636.925781	24410.955078
1635.3125	24734.552734
1633.697266	25123.736328
1632.083984	25003.515625
1630.470703	24545.914062
1628.855469	24309.425781
1627.240234	23776.041016
1625.625	22813.144531
1624.009766	22593.572266
1622.394531	22031.042969
1620.779297	21605.935547
1619.162109	20845.556641
1617.544922	20693.646484
1615.927734	20266.099609
1614.310547	20121.822266
1612.693359	19848.003906
1611.074219	19708.337891
1609.455078	19550.861328
1607.837891	19634.621094
1606.21875	19426.617188
1604.597656	19248.460938
1602.978516	18921.599609
1601.357422	18966.740234
1599.738281	19054.990234
1598.117188	18817.580078
1596.496094	18705.138672
1594.875	18506.541016
1593.251953	18513.082031
1591.630859	18384.429688
1590.007812	18341.976562
1588.384766	18072.335938
1586.761719	18320.960938
1585.138672	18320.105469
1583.513672	18061.025391
1581.888672	18138.861328
1580.265625	18221.115234
1578.640625	18094.210938
1577.015625	18026.673828
1575.388672	18252.699219
1573.763672	18054.71875
1572.136719	18052.431641
1570.509766	18217.5625
1568.882812	18080.443359
1567.255859	17897.470703
1565.628906	18143.962891
1564.0	18017.302734
1562.371094	17853.695312
1560.744141	17793.736328
1559.113281	17940.917969
1557.484375	17895.753906
1555.855469	17920.111328
1554.224609	17740.425781
1552.595703	17730.804688
1550.964844	17608.869141
1549.332031	17640.650391
1547.701172	17806.845703
1546.070312	17871.0625
1544.4375	17728.521484
1542.804688	17503.365234
1541.171875	17828.857422
1539.539062	17566.878906
1537.90625	17561.728516
1536.271484	17757.193359
1534.638672	17604.523438
1533.003906	17692.257812
1531.369141	17713.617188
1529.734375	17816.029297
1528.097656	17661.998047
1526.462891	17631.783203
1524.826172	17684.064453
1523.189453	17581.697266
1521.552734	17812.115234
1519.916016	17642.048828
1518.277344	17769.335938
1516.640625	17787.685547
1515.001953	17969.318359
1513.363281	18087.628906
1511.724609	18138.248047
1510.083984	18210.898438
1508.445312	18226.191406
1506.804688	18275.277344
1505.166016	18560.886719
1503.523438	18912.480469
1501.882812	18830.679688
1500.242188	19274.570312
1498.599609	19775.523438
1496.958984	20182.335938
1495.316406	21247.833984
1493.673828	22198.451172
1492.029297	24069.804688
1490.386719	26458.035156
1488.742188	30273.302734
1487.099609	35929.550781
1485.455078	43859.414062
1483.810547	53633.617188
1482.164062	64539.042969
1480.519531	74990.242188
1478.873047	82020.8125
1477.226562	82327.148438
1475.580078	76769.757812
1473.933594	67812.296875
1472.287109	57511.089844
1470.638672	47626.707031
1468.990234	39810.019531
1467.34375	34135.765625
1465.695312	30444.708984
1464.044922	27333.978516
1462.396484	25710.638672
1460.746094	23946.267578
1459.095703	23079.464844
1457.445312	21918.039062
1455.794922	21138.166016
1454.144531	20501.669922
1452.494141	19796.847656
1450.841797	19230.935547
1449.189453	18993.488281
1447.537109	18887.402344
1445.884766	18810.525391
1444.230469	18845.933594
1442.578125	18479.039062
1440.923828	18355.660156
1439.269531	18558.689453
1437.615234	18385.816406
1435.960938	18491.175781
1434.304688	18756.654297
1432.650391	18971.070312
1430.994141	18562.472656
1429.337891	18817.580078
1427.681641	18694.326172
1426.023438	18898.388672
1424.367188	18882.779297
1422.708984	18961.679688
1421.050781	18829.773438
1419.392578	19146.986328
1417.734375	19182.1875
1416.076172	19041.599609
1414.416016	19089.876953
1412.755859	19082.955078
1411.095703	18880.046875
1409.435547	18860.107422
1407.775391	18484.644531
1406.113281	18281.986328
1404.453125	18067.810547
1402.791016	18000.195312
1401.128906	17644.074219
1399.466797	17446.109375
1397.802734	17259.820312
1396.140625	16909.873047
1394.476562	16874.439453
1392.8125	16733.287109
1391.148438	16561.78125
1389.484375	16357.049805
1387.818359	16483.875
1386.152344	16243.06543
1384.488281	16093.507812
1382.822266	15946.905273
1381.154297	15988.376953
1379.488281	16154.182617
1377.822266	15821.168945
1376.154297	15898.771484
1374.486328	15745.134766
1372.818359	15805.381836
1371.150391	15770.270508
1369.480469	15875.25293
1367.8125	15565.814453
1366.142578	15657.802734
1364.472656	15989.323242
1362.802734	15615.12207
1361.130859	15683.957031
1359.460938	15510.456055
1357.789062	15429.314453
1356.117188	15395.782227
1354.445312	15484.780273
1352.773438	15396.487305
1351.099609	15509.939453
1349.427734	15377.022461
1347.753906	15307.527344
1346.080078	15350.370117
1344.40625	15385.996094
1342.732422	15302.147461
1341.056641	15409.713867
1339.380859	15354.666992
1337.705078	15312.587891
1336.029297	15306.476562
1334.353516	15139.339844
1332.677734	15439.438477
1331.0	15246.474609
1329.322266	15365.381836
1327.644531	15275.942383
1325.966797	15315.798828
1324.289062	15313.99707
1322.609375	15612.236328
1320.931641	15235.755859
1319.251953	15067.508789
1317.572266	15293.874023
1315.892578	14982.244141
1314.210938	14915.974609
1312.53125	15110.681641
1310.849609	15025.776367
1309.167969	14820.518555
1307.486328	14775.829102
1305.802734	14895.90332
1304.121094	14821.137695
1302.4375	14830.887695
1300.753906	14850.655273
1299.070312	14788.826172
1297.386719	14824.333008
1295.701172	14692.426758
1294.017578	14672.150391
1292.332031	14749.131836
1290.646484	14544.399414
1288.960938	14587.064453
1287.275391	14655.436523
1285.587891	14492.291016
1283.900391	14459.219727
1282.214844	14474.723633
1280.525391	14463.088867
1278.837891	14281.557617
1277.150391	14448.394531
1275.460938	14334.017578
1273.771484	14335.259766
1272.082031	14236.643555
1270.392578	14222.21582
1268.703125	14266.255859
1267.011719	14345.916016
1265.322266	14454.047852
1263.630859	14141.756836
1261.939453	14004.834961
1260.246094	14135.758789
1258.554688	14010.287109
1256.861328	14057.148438
1255.167969	14021.425781
1253.474609	14004.21875
1251.78125	13928.679688
1250.087891	13813.338867
1248.392578	13945.524414
1246.697266	14074.80957
1245.003906	13874.208008
1243.306641	13957.966797
1241.611328	13963.530273
1239.916016	13912.258789
1238.21875	13970.384766
1236.521484	14010.023438
1234.824219	13782.708008
1233.126953	13847.919922
1231.427734	13859.171875
1229.730469	13586.623047
1228.03125	13806.467773
1226.332031	13714.176758
1224.632812	13621.924805
1222.933594	13736.705078
1221.232422	13617.553711
1219.53125	13679.848633
1217.832031	13572.09375
1216.130859	13533.793945
1214.427734	13622.973633
1212.726562	13631.405273
1211.023438	13625.675781
1209.320312	13645.423828
1207.617188	13570.354492
1205.914062	13574.541992
1204.210938	13549.023438
1202.505859	13462.706055
1200.802734	13387.735352
1199.097656	13601.160156
1197.392578	13475.313477
1195.685547	13530.376953
[truncated: 601 more rows]
