# Supplementary material for: Kidney stone growth through the lens of Raman mapping
Source: Sci Rep. 2024 May 12;14:10834. doi: 10.1038/s41598-024-61652-9 (PMC11088632; doi:10.1038/s41598-024-61652-9)
Supplement: Supplementary file 2 — Supplementary Information. [file 41598_2024_61652_MOESM2_ESM.zip › raman_spectra_CSV/calcium_oxalate_monohydrate_powder.csv]

#Wave	#Intensity
3802.998047	45.471657
3802.398438	33.070297
3801.797852	78.528511
3801.198242	33.058979
3800.597656	61.974972
3799.99707	33.047661
3799.396484	49.563007
3798.795898	28.906805
3798.195312	33.030693
3797.594727	37.153168
3796.994141	28.89196
3796.392578	61.900745
3795.791992	61.890144
3795.19043	33.002426
3794.589844	49.495163
3793.988281	53.610577
3793.386719	24.739105
3792.785156	41.224781
3792.183594	45.339493
3791.582031	45.33173
3790.979492	49.444324
3790.37793	57.675163
3789.775391	24.713694
3789.173828	41.182434
3788.571289	45.292915
3787.96875	28.817827
3787.366211	37.045143
3786.763672	32.923374
3786.161133	41.147167
3785.557617	45.254128
3784.955078	37.01976
3784.352539	53.463821
3783.749023	69.902252
3783.145508	37.000732
3782.541992	53.43634
3781.939453	45.207615
3781.335938	12.327236
3780.731445	32.866997
3780.12793	24.646021
3779.524414	53.390556
3778.919922	49.275143
3778.316406	32.844463
3777.711914	32.838833
3777.107422	49.249802
3776.50293	49.24136
3775.898438	41.027428
3775.293945	41.020393
3774.689453	45.114697
3774.084961	16.402531
3773.480469	32.799435
3772.875	36.893036
3772.269531	20.492615
3771.665039	36.880383
3771.05957	20.485586
3770.454102	49.156971
3769.848633	49.14854
3769.243164	45.045097
3768.636719	49.131676
3768.03125	24.561625
3767.425781	32.743214
3766.819336	49.106392
3766.212891	20.457485
3765.607422	32.72636
3765.000977	36.810837
3764.394531	28.625738
3763.788086	40.88689
3763.180664	40.879875
3762.574219	20.43643
3761.967773	53.125595
3761.360352	20.429413
3760.75293	53.107357
3760.146484	36.760319
3759.539062	44.921566
3758.931641	65.329247
3758.324219	20.411882
3757.716797	36.735081
3757.108398	44.890724
3756.500977	53.043564
3755.892578	24.47744
3755.285156	36.709854
3754.676758	32.625378
3754.068359	36.697247
3753.459961	36.690945
3752.851562	48.912857
3752.243164	20.376856
3751.634766	57.045395
3751.026367	36.665741
3750.416992	28.512899
3749.808594	16.290285
3749.199219	44.790588
3748.589844	40.71172
3747.980469	56.986618
3747.371094	52.907051
3746.761719	20.345369
3746.152344	32.546997
3745.542969	40.676754
3744.932617	40.669762
3744.323242	48.795326
3743.712891	32.524628
3743.102539	52.843433
3742.492188	36.577629
3741.881836	36.571339
3741.271484	36.565052
3740.661133	44.682938
3740.050781	36.552483
3739.44043	44.667572
3738.829102	32.479923
3738.217773	40.592922
3737.607422	48.703129
3736.996094	60.868443
3736.384766	48.686378
3735.773438	40.565006
3735.162109	32.446423
3734.550781	60.82658
3733.938477	52.707302
3733.327148	32.429684
3732.714844	32.424107
3732.102539	56.732422
3731.491211	32.412949
3730.878906	36.458294
3730.266602	36.452023
3729.654297	36.445751
3729.041016	52.634804
3728.428711	48.577614
3727.816406	72.853882
3727.203125	32.373928
3726.589844	44.506493
3725.977539	16.181395
3725.364258	48.535828
3724.750977	28.307692
3724.137695	36.389339
3723.524414	40.42564
3722.910156	36.376812
3722.296875	28.288206
3721.682617	44.44524
3721.069336	56.556931
3720.455078	32.312683
3719.84082	52.499069
3719.226562	44.414639
3718.612305	20.184996
3717.998047	48.435646
3717.383789	36.32048
3716.768555	36.314224
3716.154297	64.547501
3715.539062	44.368763
3714.923828	40.328293
3714.30957	48.385616
3713.694336	48.377281
3713.079102	36.276711
3712.462891	44.330563
3711.847656	40.293568
3711.232422	48.343948
3710.616211	12.083905
3710.000977	44.300018
3709.384766	56.372124
3708.768555	48.310638
3708.152344	48.302311
3707.536133	52.318485
3706.919922	28.166637
3706.303711	40.231117
3705.6875	36.201763
3705.070312	44.238976
3704.454102	44.23135
3703.836914	40.203384
3703.219727	48.235744
3702.602539	36.17057
3701.985352	40.182594
3701.368164	32.140533
3700.750977	40.168739
3700.133789	64.258896
3699.515625	24.092932
3698.898438	56.207146
3698.280273	32.112831
3697.662109	36.120705
3697.044922	40.127193
3696.426758	68.20446
3695.807617	32.090679
3695.189453	48.127716
3694.571289	36.089561
3693.953125	32.074074
3693.333984	44.094246
3692.714844	20.039381
3692.09668	48.086216
3691.477539	48.077919
3690.858398	48.069622
3690.239258	56.071548
3689.620117	36.039776
3689.0	40.037285
3688.380859	40.030373
3687.760742	56.032848
3687.141602	28.011589
3686.521484	44.010612
3685.901367	44.003017
3685.28125	47.995003
3684.661133	63.982288
3684.041016	27.987419
3683.420898	51.967663
3682.799805	23.980934
3682.179688	39.961323
3681.558594	43.949863
3680.938477	51.931778
3680.317383	43.934685
3679.696289	63.893959
3679.075195	31.941462
3678.454102	35.92794
3677.832031	47.895645
3677.210938	35.915527
3676.588867	39.89925
3675.967773	55.8493
3675.345703	35.896919
3674.723633	47.85429
3674.101562	27.910179
3673.479492	47.837753
3672.857422	47.829487
3672.235352	43.836121
3671.613281	67.735023
3670.990234	43.820972
3670.368164	47.796436
3669.745117	47.788174
3669.12207	47.779915
3668.499023	35.828743
3667.875977	47.763397
3667.25293	15.918381
3666.629883	31.831257
3666.005859	59.67329
3665.382812	43.752846
3664.758789	79.53688
3664.135742	51.690033
3663.511719	47.705624
3662.887695	55.646938
3662.263672	39.74094
3661.639648	43.707474
3661.015625	31.781755
3660.390625	39.720325
3659.766602	47.656143
3659.141602	31.765268
3658.517578	47.63966
3657.892578	35.723564
3657.267578	43.654583
3656.642578	67.454498
3656.017578	31.737803
3655.391602	59.498081
3654.766602	47.590229
3654.141602	43.616829
3653.515625	39.644802
3652.889648	43.601734
3652.264648	51.520405
3651.638672	47.549068
3651.012695	55.46431
3650.386719	23.766304
3649.759766	35.643288
3649.133789	59.395195
3648.507812	59.384914
3647.880859	47.499706
3647.253906	47.491482
3646.62793	31.655508
3646.000977	35.606281
3645.374023	31.644547
3644.746094	55.368366
3644.119141	55.35878
3643.492188	43.488651
3642.864258	35.575462
3642.237305	51.37788
3641.609375	19.757299
3640.981445	27.65543
3640.354492	43.451004
3639.725586	51.342293
3639.097656	51.333397
3638.469727	27.636272
3637.841797	51.315613
3637.212891	67.093407
3636.584961	39.459873
3635.956055	23.671822
3635.327148	27.612339
3634.698242	35.495426
3634.069336	27.60277
3633.44043	27.597986
3632.811523	51.244518
3632.182617	39.412029
3631.552734	47.28624
3630.923828	47.278042
3630.293945	23.634924
3629.664062	31.507769
3629.03418	27.564518
3628.404297	27.559738
3627.774414	23.618538
3627.144531	43.293144
3626.513672	51.155754
3625.883789	43.278133
3625.25293	23.60216
3624.623047	27.531078
3623.992188	27.526304
3623.361328	35.384823
3622.730469	43.240616
3622.099609	27.511984
3621.46875	39.296017
3620.836914	55.004879
3620.206055	27.497669
3619.574219	27.492899
3618.942383	62.830009
3618.311523	35.335747
3617.679688	47.106155
3617.047852	35.323486
3616.415039	27.469055
3615.783203	31.387758
3615.151367	43.150677
3614.518555	54.909515
3613.886719	31.37142
3613.253906	43.128216
3612.621094	31.360531
3611.988281	19.59693
3611.355469	50.943172
3610.722656	23.50815
3610.089844	43.090794
3609.456055	43.083313
3608.823242	54.823788
3608.189453	19.576525
3607.556641	62.633999
3606.922852	39.139454
3606.289062	27.392859
3605.655273	31.300688
3605.021484	27.383345
3604.386719	46.934723
3603.75293	54.747665
3603.118164	39.098682
3602.484375	35.182701
3601.849609	46.902122
3601.214844	27.354818
3600.580078	39.071522
3599.945312	31.251787
3599.310547	39.057945
3598.675781	46.861393
3598.040039	31.235498
3597.405273	46.845108
3596.769531	58.546207
3596.133789	50.731228
3595.498047	50.722412
3594.862305	46.81255
3594.226562	50.704781
3593.59082	46.796276
3592.955078	35.091106
3592.318359	35.085007
3591.682617	38.976562
3591.045898	31.175829
3590.40918	50.651913
3589.772461	54.538731
3589.135742	31.159569
3588.499023	27.259882
3587.862305	19.467958
3587.225586	23.357487
3586.587891	42.814613
3585.951172	31.132484
3585.313477	35.017952
3584.675781	42.792274
3584.038086	19.447651
3583.400391	23.333122
3582.762695	34.993595
3582.125	31.100004
3581.486328	46.641891
3580.848633	42.747627
3580.209961	58.282078
3579.572266	42.732754
3578.933594	31.072956
3578.294922	38.834438
3577.65625	27.179375
3577.017578	38.820919
3576.37793	34.932747
3575.739258	42.688148
3575.100586	34.920586
3574.460938	38.7939
3573.821289	50.423286
3573.181641	27.146275
3572.541992	31.018911
3571.902344	42.643578
3571.262695	46.512169
3570.623047	50.379406
3569.982422	23.247986
3569.342773	50.361862
3568.702148	34.859833
3568.061523	42.599041
3567.421875	11.615897
3566.78125	34.841621
3566.140625	38.706169
3565.499023	38.699425
3564.858398	46.431221
3564.217773	58.028915
3563.576172	50.282967
3562.93457	50.274204
3562.293945	65.731735
3561.652344	34.793091
3561.010742	46.382702
3560.368164	34.780964
3559.726562	57.958172
3559.084961	34.768845
3558.442383	54.075443
3557.800781	46.3423
3557.158203	46.334221
3556.515625	30.884096
3555.873047	42.458229
3555.230469	46.309994
3554.587891	38.584934
3553.945312	54.009491
3553.301758	42.428627
3552.65918	65.560081
3552.015625	38.558029
3551.373047	38.551308
3550.729492	42.39904
3550.085938	46.245434
3549.442383	34.678024
3548.797852	46.229301
3548.154297	53.924778
3547.510742	42.36208
3546.866211	30.80341
3546.222656	26.948282
3545.578125	38.490829
3544.933594	34.635704
3544.289062	26.934179
3543.644531	80.788437
3543.0	38.463974
3542.354492	46.148712
3541.709961	30.760439
3541.064453	19.22192
3540.418945	46.124554
3539.774414	53.802589
3539.128906	38.423714
3538.483398	38.417004
3537.837891	42.251328
3537.191406	49.924671
3536.545898	49.915955
3535.899414	42.229206
3535.253906	42.221832
3534.607422	46.052135
3533.960938	46.044094
3533.314453	53.708733
3532.667969	38.356678
3532.021484	38.349979
3531.375	42.177612
3530.727539	49.837563
3530.081055	49.828857
3529.433594	30.658556
3528.786133	34.484852
3528.138672	49.80275
3527.491211	65.115295
3526.84375	53.61499
3526.196289	45.947678
3525.548828	49.767952
3524.900391	42.103985
3524.25293	15.307865
3523.604492	53.568165
3522.956055	34.43066
3522.307617	26.774721
3521.65918	45.891499
3521.010742	34.412609
3520.362305	57.344322
3519.712891	38.222866
3519.064453	34.394566
3518.415039	45.851402
3517.765625	57.304234
3517.116211	53.474602
3516.466797	42.008411
3515.817383	61.092461
3515.167969	41.993721
3514.518555	45.803322
3513.868164	34.346485
3513.21875	30.524868
3512.568359	53.409176
3511.917969	38.142738
3511.267578	45.763279
3510.617188	30.503517
3509.966797	30.49818
3509.316406	34.304451
3508.666016	41.920326
3508.014648	38.102718
3507.364258	49.524868
3506.712891	57.134083
3506.061523	49.507538
3505.410156	22.845634
3504.758789	53.297153
3504.107422	45.675278
3503.455078	53.2785
3502.803711	41.854351
3502.151367	49.455574
3501.5	30.428871
3500.847656	30.423544
3500.195312	49.429604
3499.542969	26.611282
3498.890625	15.203784
3498.238281	45.603367
3497.584961	37.996151
3496.932617	30.391598
3496.279297	41.781128
3495.626953	37.976192
3494.973633	37.969543
3494.320312	53.148048
3493.666992	45.547489
3493.013672	45.539513
3492.359375	53.120125
3491.706055	79.666229
3491.051758	37.929653
3490.398438	37.923008
3489.744141	37.916363
3489.089844	60.655552
3488.435547	34.11277
3487.78125	64.423943
3487.126953	37.889793
3486.47168	49.2481
3485.817383	34.088863
3485.162109	37.869877
3484.506836	41.649563
3483.852539	22.713961
3483.197266	34.064968
3482.541992	37.84333
3481.885742	52.971375
3481.230469	41.613068
3480.575195	34.041088
3479.918945	37.816799
3479.263672	34.029148
3478.607422	56.705303
3477.951172	26.457834
3477.294922	41.569305
3476.638672	30.226921
3475.982422	26.443916
3475.325195	30.216318
3474.668945	52.869282
3474.011719	22.654289
3473.354492	37.750523
3472.698242	26.420731
3472.041016	26.416096
3471.383789	52.822922
3470.725586	64.130867
3470.068359	37.717419
3469.411133	49.02404
3468.75293	64.097107
3468.094727	52.776592
3467.4375	45.229137
3466.779297	33.915901
3466.121094	30.142176
3465.462891	37.671104
3464.803711	45.197392
3464.145508	37.657879
3463.487305	60.242031
3462.828125	52.702522
3462.168945	33.874245
3461.509766	45.15773
3460.850586	41.387314
3460.191406	52.665516
3459.532227	52.656265
3458.873047	45.126015
3458.212891	22.559046
3457.553711	33.832626
3456.893555	18.792601
3456.233398	41.33646
3455.574219	30.057598
3454.913086	30.052319
3454.25293	48.826439
3453.592773	45.062641
3452.932617	52.563843
3452.271484	52.554607
3451.611328	48.79213
3450.950195	37.525814
3450.289062	45.02306
3449.62793	37.512623
3448.966797	37.506031
3448.305664	41.249382
3447.643555	37.492847
3446.982422	48.732132
3446.320312	37.479668
3445.65918	26.231153
3444.99707	52.453087
3444.334961	48.697872
3443.672852	41.198647
3443.010742	52.425423
3442.347656	26.208101
3441.685547	52.406986
3441.022461	33.68428
3440.360352	33.678356
3439.697266	44.896576
3439.03418	44.88868
3438.371094	52.360916
3437.708008	37.394073
3437.044922	37.387497
3436.380859	52.333286
3435.717773	41.111774
3435.053711	44.84132
3434.390625	29.888952
3433.726562	56.031925
3433.0625	37.348042
3432.398438	22.404882
3431.734375	41.06839
3431.069336	41.061161
3430.405273	26.125231
3429.740234	41.046707
3429.076172	48.501205
3428.411133	44.762463
3427.746094	48.484131
3427.081055	41.017811
3426.416016	48.46706
3425.75	52.186108
3425.084961	37.269226
3424.418945	7.452533
3423.753906	44.707321
3423.087891	52.149357
3422.421875	37.242981
3421.755859	29.789137
3421.089844	52.121807
3420.423828	55.834957
3419.756836	37.216747
3419.09082	33.489174
3418.423828	37.203636
3417.757812	40.91679
3417.09082	26.033369
3416.423828	37.183975
3415.756836	37.177422
3415.089844	26.019611
3414.421875	22.298594
3413.754883	37.157772
3413.086914	33.4361
3412.419922	63.145947
3411.751953	22.282877
3411.083984	33.418423
3410.416016	59.400059
3409.748047	63.101437
3409.079102	29.689558
3408.411133	40.815945
3407.742188	33.388977
3407.074219	48.220016
3406.405273	37.085781
3405.736328	55.618858
3405.067383	44.48724
3404.398438	33.359547
3403.729492	25.941738
3403.05957	22.231853
3402.390625	29.637243
3401.720703	33.336018
3401.050781	51.846878
3400.381836	44.432343
3399.711914	33.318375
3399.041992	48.118053
3398.371094	25.905149
3397.701172	37.000824
3397.030273	44.393154
3396.360352	44.385323
3395.689453	40.679363
3395.018555	18.487356
3394.347656	33.27137
3393.676758	40.657829
3393.005859	36.955139
3392.334961	55.42292
3391.663086	25.859465
3390.992188	40.629128
3390.320312	55.393574
3389.648438	44.307034
3388.976562	29.532806
3388.304688	33.21854
3387.632812	36.902973
3386.960938	33.20681
3386.289062	33.200947
3385.616211	47.948452
3384.943359	33.189217
3384.271484	29.496317
3383.598633	47.923046
3382.925781	47.914581
3382.25293	25.795601
3381.579102	36.844349
3380.90625	40.521622
3380.232422	51.563862
3379.55957	55.237232
3378.885742	55.22747
3378.211914	36.811806
3377.538086	36.805302
3376.864258	29.439037
3376.19043	29.433834
3375.516602	47.821526
3374.841797	29.423429
3374.166992	40.450062
3373.493164	44.119541
3372.818359	22.05587
3372.143555	44.103943
3371.46875	25.72275
3370.793945	44.088348
3370.118164	51.427311
3369.443359	55.090946
3368.767578	47.737041
3368.092773	33.042877
3367.416992	47.720158
3366.741211	62.392246
3366.06543	47.703278
3365.389648	62.370174
3364.712891	25.677294
3364.037109	40.342892
3363.360352	36.668869
3362.68457	25.663666
3362.007812	36.655895
3361.331055	51.30917
3360.654297	36.642921
3359.977539	76.936516
3359.299805	40.29295
3358.623047	54.935204
3357.945312	51.263783
3357.268555	47.593658
3356.59082	32.943623
3355.913086	47.576809
3355.235352	51.227493
3354.557617	47.559967
3353.879883	40.235924
3353.201172	54.857452
3352.523438	43.878189
3351.844727	65.805634
3351.166016	43.862652
3350.487305	58.473179
3349.808594	29.231411
3349.129883	36.532791
3348.451172	43.831585
3347.772461	32.867867
3347.092773	54.770073
3346.414062	32.85622
3345.734375	47.450581
3345.054688	29.195183
3344.375	47.433765
3343.695312	43.777256
3343.015625	36.474583
3342.334961	40.114929
3341.655273	51.046318
3340.974609	58.328308
3340.293945	43.73848
3339.613281	51.01918
3338.932617	47.366554
3338.251953	47.358158
3337.571289	32.780605
3336.890625	40.058083
3336.208984	40.05098
3335.52832	43.684231
3334.84668	25.477949
3334.165039	40.029678
3333.483398	54.576244
3332.801758	61.84211
3332.120117	61.831139
3331.4375	40.001289
3330.755859	25.450851
3330.073242	39.987099
3329.391602	32.710915
3328.708984	32.705112
3328.026367	43.599079
3327.34375	39.958733
3326.661133	43.583611
3325.977539	54.469845
3325.294922	39.937466
3324.611328	43.560413
3323.928711	36.2939
3323.245117	58.059937
3322.561523	58.049633
3321.87793	47.156956
3321.193359	21.760885
3320.509766	29.009363
3319.826172	36.255264
3319.141602	54.373245
3318.457031	50.739349
3317.773438	47.106747
3317.088867	36.229527
3316.404297	39.845402
3315.71875	43.459991
3315.03418	50.694317
3314.349609	18.101898
3313.664062	50.676311
3312.978516	50.667313
3312.292969	32.566059
3311.607422	54.26712
3310.921875	50.640316
3310.236328	36.16523
3309.550781	25.311161
3308.864258	25.306665
3308.178711	57.833527
3307.492188	50.595345
3306.805664	39.746422
3306.119141	36.12669
3305.432617	25.284187
3304.746094	46.948002
3304.05957	21.664457
3303.37207	54.151516
3302.685547	39.704052
3301.998047	43.305813
3301.310547	32.473587
3300.623047	46.897949
3299.935547	25.248253
3299.248047	46.881275
3298.560547	28.844885
3297.87207	32.444725
3297.18457	57.669254
3296.496094	39.64056
3295.807617	36.030464
3295.119141	50.433678
3294.430664	25.212355
3293.742188	18.005621
3293.053711	39.60532
3292.364258	46.797958
3291.675781	43.19043
3290.986328	46.781307
3290.296875	43.175064
3289.607422	64.751068
3288.917969	53.949623
3288.228516	35.960014
3287.538086	35.953613
3286.848633	57.515545
3286.158203	53.911228
3285.46875	25.154095
3284.77832	61.077641
3284.087891	39.51379
3283.397461	57.464375
3282.707031	61.045025
3282.015625	46.67318
3281.325195	39.485657
3280.633789	32.300694
3279.942383	25.118288
3279.251953	46.639942
3278.560547	32.28344
3277.869141	46.623333
3277.176758	28.686171
3276.485352	25.095928
3275.793945	53.76741
3275.101562	68.093254
3274.40918	50.165039
3273.716797	53.738678
3273.024414	39.401344
3272.332031	39.394321
3271.639648	53.709957
3270.947266	28.640207
3270.253906	25.055716
3269.561523	39.366249
3268.868164	50.093571
3268.174805	46.507168
3267.481445	57.229385
3266.788086	46.490589
3266.094727	39.331177
3265.400391	46.474014
3264.707031	35.742867
3264.012695	42.883793
3263.318359	50.022171
3262.625	42.8685
3261.930664	39.28912
3261.235352	49.995415
3260.541016	35.704643
3259.84668	42.837929
3259.151367	60.676243
3258.457031	46.391201
3257.761719	46.382927
3257.066406	21.403687
3256.371094	49.933025
3255.675781	57.056133
3254.979492	42.784462
3254.28418	57.035774
3253.588867	57.025597
3252.892578	32.071175
3252.196289	42.753933
3251.5	35.621918
3250.803711	32.054005
3250.107422	21.365522
3249.411133	28.482279
3248.713867	39.156143
3248.017578	39.149151
3247.320312	46.258919
3246.623047	49.808403
3245.925781	28.456863
3245.228516	46.234146
3244.53125	49.781727
3243.833984	53.328041
3243.135742	28.436543
3242.438477	46.201126
3241.740234	60.406067
3241.041992	39.079296
3240.34375	24.864202
3239.645508	46.168125
3238.947266	46.159878
3238.249023	56.80201
3237.549805	49.692879
3236.851562	39.037426
3236.152344	35.482227
3235.453125	31.928299
3234.753906	28.375639
3234.054688	42.555851
3233.355469	42.548244
3232.655273	53.1758
3231.956055	49.621876
3231.255859	35.437862
3230.556641	60.233597
3229.856445	24.797634
3229.15625	35.418858
3228.456055	46.036285
3227.754883	38.946815
3227.054688	56.639782
3226.353516	35.393532
3225.65332	60.158245
3224.952148	35.380875
3224.250977	60.13673
3223.549805	42.441864
3222.848633	17.680946
3222.147461	42.426682
3221.445312	35.349243
3220.744141	35.342918
3220.041992	42.403915
3219.339844	49.462383
3218.637695	52.985928
3217.935547	49.444683
3217.233398	31.78018
3216.53125	42.36599
3215.828125	35.298672
3215.125977	38.82159
3214.422852	38.814644
3213.719727	49.391613
3213.016602	49.382771
3212.313477	38.7938
3211.610352	42.312935
3210.907227	38.779911
3210.203125	66.971489
3209.5	38.766026
3208.795898	52.853298
3208.091797	42.275066
3207.387695	21.133747
3206.683594	38.738266
3205.979492	35.210297
3205.274414	38.724388
3204.570312	38.717453
3203.865234	38.710518
3203.160156	59.814625
3202.456055	42.214523
3201.750977	42.206963
3201.044922	24.616316
3200.339844	38.67585
3199.634766	35.153564
3198.928711	31.632538
3198.223633	31.626869
3197.517578	45.675068
3196.811523	42.154041
3196.105469	45.658695
3195.399414	42.138931
3194.692383	49.153275
3193.986328	35.103188
3193.279297	45.625961
3192.573242	35.090603
3191.866211	42.10117
3191.15918	38.585819
3190.452148	28.057383
3189.744141	38.571983
3189.037109	56.094639
3188.330078	31.547575
3187.62207	38.551231
3186.914062	24.528202
3186.206055	28.027201
3185.498047	35.027718
3184.790039	28.017147
3184.082031	49.02121
3183.374023	31.50798
3182.665039	52.503876
3181.956055	38.495934
3181.248047	45.48703
3180.539062	55.973991
3179.830078	27.981972
3179.120117	34.971188
3178.411133	34.964909
3177.702148	38.454498
3176.992188	41.942829
3176.282227	38.440693
3175.573242	31.445829
3174.863281	34.933537
3174.15332	31.434538
3173.442383	52.381489
3172.732422	27.931776
3172.022461	34.908451
3171.311523	34.90218
3170.600586	45.364685
3169.889648	59.312397
3169.178711	24.418365
3168.467773	48.827957
3167.756836	34.870846
3167.045898	38.35104
3166.333984	34.858318
3165.62207	31.366848
3164.911133	38.330372
3164.199219	31.355577
3163.487305	48.766579
3162.774414	48.757812
3162.0625	38.302826
3161.350586	24.370144
3160.637695	27.846586
3159.924805	31.321779
3159.212891	52.193581
3158.5	48.70525
3157.786133	34.783211
3157.073242	31.299261
3156.360352	24.339493
3155.646484	41.717342
3154.933594	31.282379
3154.219727	45.177532
3153.505859	41.694839
3152.791992	48.635231
3152.078125	17.3666
3151.364258	48.617733
3150.649414	45.136917
3149.935547	24.300121
3149.220703	45.120678
3148.505859	27.761576
3147.791016	41.634872
3147.076172	31.220535
3146.361328	27.746593
3145.646484	34.676998
3144.930664	31.203684
3144.21582	55.46323
3143.5	38.124107
3142.78418	31.186836
3142.068359	41.574963
3141.352539	38.103523
3140.636719	62.339996
3139.919922	51.940643
3139.204102	31.158775
3138.487305	41.537552
3137.770508	41.530071
3137.053711	44.982811
3136.336914	27.676744
3135.620117	38.048668
3134.90332	38.041817
3134.185547	31.119516
3133.46875	51.856518
3132.750977	31.108307
3132.033203	38.014412
3131.31543	41.462799
3130.597656	38.000717
3129.879883	31.085894
3129.162109	34.533657
3128.443359	44.885666
3127.724609	51.781818
3127.006836	41.417988
3126.288086	48.312279
3125.569336	48.30357
3124.849609	37.945965
3124.130859	58.633194
3123.412109	41.380676
3122.692383	41.373215
3121.972656	58.601486
3121.253906	44.804821
3120.53418	51.688549
3119.814453	44.788666
3119.09375	44.780586
3118.374023	41.328472
3117.65332	27.547346
3116.933594	27.542377
3116.212891	55.074818
3115.492188	51.623329
3114.771484	44.732147
3114.050781	37.843449
3113.330078	58.474781
3112.608398	48.147015
3111.887695	37.822971
3111.166016	30.940483
3110.444336	37.809322
3109.722656	51.548859
3109.000977	37.795673
3108.279297	44.659554
3107.556641	37.782032
3106.834961	24.038773
3106.112305	41.201885
3105.390625	20.597223
3104.667969	34.322506
3103.945312	37.74794
3103.22168	41.172138
3102.499023	27.443134
3101.776367	48.016815
3101.052734	54.866447
3100.329102	41.142406
3099.606445	58.274548
3098.882812	27.418364
3098.15918	30.840086
3097.43457	20.556343
3096.710938	34.254383
3095.986328	47.947472
3095.262695	44.51461
3094.538086	34.235821
3093.813477	47.92149
3093.088867	27.378759
3092.364258	30.795538
3091.639648	51.31662
3090.914062	27.363918
3090.189453	41.038456
3089.463867	44.450294
3088.738281	54.698162
3088.012695	58.106293
3087.287109	44.426189
3086.561523	30.751034
3085.834961	54.658619
3085.109375	44.4021
3084.382812	37.564213
3083.65625	61.457596
3082.929688	27.309547
3082.203125	27.304607
3081.476562	51.186878
3080.75	30.706573
3080.022461	47.757137
3079.295898	44.337894
3078.568359	40.91988
3077.84082	44.32185
3077.113281	40.905075
3076.385742	47.713955
3075.658203	54.520367
3074.929688	51.103592
3074.202148	47.688057
3073.473633	44.27375
3072.745117	51.075851
3072.016602	61.279926
3071.288086	37.442066
3070.55957	37.435287
3069.831055	51.038879
3069.101562	40.823711
3068.373047	40.816319
3067.643555	51.011162
3066.914062	51.001923
3066.18457	44.193665
3065.455078	57.781246
3064.725586	44.177658
3063.995117	40.771992
3063.265625	37.367554
3062.535156	50.946526
3061.804688	50.937298
3061.074219	47.532864
3060.34375	23.762127
3059.613281	30.545771
3058.881836	44.113674
3058.151367	57.676659
3057.419922	57.666206
3056.688477	47.481213
3055.957031	40.690807
3055.225586	44.073719
3054.494141	47.455399
3053.762695	47.446796
3053.030273	40.661312
3052.298828	54.205254
3051.566406	57.582642
3050.833984	57.572201
3050.101562	44.017818
3049.369141	37.239094
3048.636719	50.771374
3047.90332	50.762165
3047.170898	54.13649
3046.4375	40.595005
3045.704102	50.73455
3044.970703	43.961967
3044.237305	43.953995
3043.503906	33.80463
3042.770508	54.077595
3042.036133	54.067783
3041.301758	57.436596
3040.568359	40.536125
3039.833984	54.038357
3039.099609	30.39106
3038.365234	60.771088
3037.629883	40.506706
3036.895508	37.124409
3036.160156	50.615002
3035.424805	47.232094
3034.69043	40.477303
3033.955078	40.469955
3033.21875	43.834492
3032.483398	40.455261
3031.748047	50.559891
3031.011719	40.440571
3030.275391	47.172096
3029.540039	33.688236
3028.803711	43.786751
3028.067383	57.249199
3027.330078	37.036869
3026.59375	57.228401
3025.856445	60.583771
3025.120117	33.651535
3024.382812	26.916338
3023.645508	37.003239
3022.908203	43.723156
3022.170898	43.71521
3021.432617	47.069363
3020.695312	60.506752
3019.957031	47.052254
3019.219727	23.521851
3018.481445	47.035152
3017.743164	43.667557
3017.004883	50.376484
3016.265625	33.578217
3015.527344	13.428845
3014.788086	23.496206
3014.048828	50.339859
3013.310547	40.264565
3012.571289	40.25724
3011.832031	30.187439
3011.091797	53.656799
3010.352539	33.5294
3009.612305	36.875629
3008.873047	46.924084
3008.132812	53.617767
3007.392578	60.309013
3006.652344	56.948151
3005.912109	36.842098
3005.170898	46.881413
3004.430664	36.828693
3003.689453	40.169445
3002.948242	46.855824
3002.207031	33.462353
3001.46582	43.493141
3000.724609	43.485226
2999.983398	36.78849
2999.241211	33.437996
2998.5	50.147861
2997.757812	56.823895
2997.015625	43.445656
2996.273438	63.485935
2995.53125	43.429832
2994.789062	36.741631
2994.045898	56.772175
2993.303711	50.083973
2992.560547	46.736526
2991.817383	36.714867
2991.074219	40.045288
2990.331055	46.710991
2989.587891	56.710155
2988.84375	53.36454
2988.100586	13.338704
2987.356445	46.676956
2986.612305	50.001911
2985.868164	46.659946
2985.124023	56.648182
2984.379883	43.311302
2983.634766	26.648251
2982.890625	23.312969
2982.145508	49.947254
2981.400391	36.621311
2980.655273	36.614632
2979.910156	39.935955
2979.165039	33.273891
2978.419922	36.594608
2977.673828	63.197342
2976.928711	33.255695
2976.182617	36.574593
2975.436523	56.514057
2974.69043	43.208752
2973.944336	63.139732
2973.197266	46.515526
2972.451172	36.541245
2971.704102	56.462532
2970.958008	29.886475
2970.210938	26.560907
2969.463867	53.112122
2968.716797	39.826824
2967.96875	46.456146
2967.22168	43.129978
2966.473633	56.390446
2965.725586	46.430714
2964.978516	46.422237
2964.230469	36.467957
2963.481445	29.831972
2962.733398	39.7687
2961.985352	33.134533
2961.236328	36.44133
2960.487305	52.995895
2959.739258	46.362938
2958.990234	52.97654
2958.240234	52.966866
2957.491211	26.478596
2956.742188	36.401417
2955.992188	39.703384
2955.243164	36.388119
2954.493164	36.381474
2953.743164	46.295231
2952.993164	39.674377
2952.242188	36.361534
2951.492188	46.269859
2950.741211	49.565788
2949.991211	69.379425
2949.240234	42.941319
2948.489258	49.538616
2947.738281	49.529564
2946.987305	33.013672
2946.235352	39.609165
2945.484375	69.303368
2944.732422	52.792912
2943.980469	39.587444
2943.228516	42.878555
2942.476562	32.97747
2941.724609	46.160019
2940.972656	49.448116
2940.219727	49.439072
2939.467773	49.430031
2938.714844	69.189384
2937.961914	46.117817
2937.208984	39.522327
2936.456055	36.222172
2935.702148	49.384834
2934.949219	42.792358
2934.195312	36.202293
2933.441406	49.357727
2932.688477	52.638607
2931.933594	62.496906
2931.179688	19.732254
2930.425781	39.457283
2929.670898	52.600082
2928.916992	32.869034
2928.162109	29.576714
2927.407227	32.856998
2926.652344	49.276474
2925.897461	45.982952
2925.142578	42.690639
2924.386719	42.682819
2923.631836	49.240391
2922.875977	52.513462
2922.120117	36.096394
2921.364258	32.808891
2920.608398	52.484612
2919.851562	52.474995
2919.095703	39.349037
2918.338867	32.784855
2917.583008	45.890388
2916.826172	52.43655
2916.069336	55.703625
2915.3125	58.969498
2914.554688	22.928381
2913.797852	58.947887
2913.040039	32.742825
2912.282227	42.557869
2911.525391	55.642395
2910.767578	32.724819
2910.008789	39.262585
2909.250977	26.170258
2908.493164	42.518871
2907.734375	32.700825
2906.975586	19.616898
2906.216797	29.41995
2905.458008	49.024258
2904.699219	42.479897
2903.94043	52.273361
2903.180664	42.464314
2902.421875	52.254185
2901.662109	22.857012
2900.902344	45.705635
2900.142578	45.69725
2899.382812	45.688866
2898.623047	48.943371
2897.862305	39.147511
2897.102539	71.757271
2896.341797	32.610954
2895.581055	58.688942
2894.820312	52.158375
2894.05957	35.852299
2893.298828	45.621822
2892.537109	48.871552
2891.776367	35.832558
2891.014648	29.312162
2890.25293	48.844635
2889.491211	32.55711
2888.729492	35.806244
2887.967773	45.563213
2887.205078	32.539177
2886.442383	39.039837
2885.680664	26.021778
2884.917969	42.277622
2884.155273	45.521381
2883.392578	29.258369
2882.628906	71.507317
2881.866211	55.245502
2881.102539	48.737072
2880.339844	45.479576
2879.576172	32.479443
2878.8125	38.968166
2878.047852	45.454506
2877.28418	35.707691
2876.520508	42.192238
2875.755859	38.939522
2874.991211	51.909817
2874.226562	35.681438
2873.461914	22.702196
2872.697266	71.336639
2871.932617	35.661758
2871.166992	29.172438
2870.402344	38.889431
2869.636719	51.843037
2868.871094	32.395939
2868.105469	42.106972
2867.339844	42.099228
2866.574219	58.280514
2865.807617	42.083736
2865.041992	55.022453
2864.275391	42.068253
2863.508789	51.766785
2862.742188	42.052773
2861.975586	58.216198
2861.208008	42.037296
2860.441406	22.6313
2859.673828	29.09203
2858.90625	32.318527
2858.138672	38.775093
2857.371094	32.306629
2856.603516	38.760818
2855.835938	48.442101
2855.067383	54.890938
2854.299805	35.511127
2853.53125	51.643036
2852.762695	35.498047
2851.994141	25.812006
2851.225586	35.48497
2850.456055	51.604996
2849.6875	38.696617
2848.917969	45.137737
2848.148438	51.576481
2847.378906	45.121105
2846.609375	48.335136
2845.839844	57.991474
2845.070312	41.875011
2844.299805	38.646736
2843.529297	54.739449
2842.759766	22.53562
2841.989258	32.187809
2841.217773	41.836437
2840.447266	38.61113
2839.676758	38.604012
2838.905273	35.380486
2838.134766	51.453037
2837.363281	61.089214
2836.591797	45.004807
2835.820312	48.210541
2835.047852	44.988209
2834.276367	32.128506
2833.503906	41.759354
2832.732422	48.174984
2831.959961	44.955025
2831.1875	41.736248
2830.415039	25.679108
2829.641602	28.883665
2828.869141	41.71315
2828.095703	44.913567
2827.322266	35.282719
2826.549805	44.896992
2825.776367	32.063358
2825.001953	28.851698
2824.228516	57.692745
2823.455078	44.86385
2822.680664	41.6516
2821.90625	35.237156
2821.131836	38.433434
2820.357422	38.426338
2819.583008	41.620846
2818.808594	57.618221
2818.033203	41.605476
2817.258789	44.797623
2816.483398	28.793152
2815.708008	38.383778
2814.932617	44.772804
2814.15625	47.961998
2813.380859	44.756264
2812.605469	47.944279
2811.829102	47.935421
2811.052734	31.951042
2810.276367	44.723194
2809.5	38.32708
2808.723633	28.739998
2807.946289	47.891144
2807.169922	44.69014
2806.392578	28.724064
2805.615234	44.673618
2804.837891	41.474976
2804.060547	31.89793
2803.283203	41.459641
2802.504883	28.697521
2801.727539	28.692215
2800.949219	47.811516
2800.170898	28.681604
2799.392578	47.793831
2798.614258	31.856661
2797.835938	38.220924
2797.056641	50.951805
2796.27832	35.022884
2795.499023	47.749645
2794.719727	44.55809
2793.94043	41.367714
2793.161133	38.178516
2792.380859	57.257175
2791.601562	25.442924
2790.821289	41.337101
2790.041016	44.508636
2789.260742	41.3218
2788.480469	47.670174
2787.700195	31.774231
2786.919922	41.298855
2786.138672	53.996197
2785.358398	34.932247
2784.577148	47.62606
2783.795898	19.046896
2783.014648	44.434528
2782.232422	50.772911
2781.451172	41.24535
2780.668945	38.065578
2779.887695	31.715441
2779.105469	31.709564
2778.323242	53.896275
2777.541016	34.867599
2776.757812	38.030334
2775.975586	47.529106
2775.192383	28.51218
2774.40918	44.344063
2773.625977	60.170071
2772.842773	28.49633
2772.05957	47.485081
2771.276367	44.311195
2770.492188	50.631977
2769.708984	47.458679
2768.924805	47.449879
2768.140625	37.952866
2767.356445	18.972914
2766.572266	60.069756
2765.787109	37.931759
2765.00293	41.085117
2764.217773	34.757881
2763.432617	31.592213
2762.647461	47.379532
2761.862305	53.68684
2761.077148	41.047028
2760.291016	53.666924
2759.505859	28.40663
2758.719727	53.647011
2757.933594	50.481934
2757.147461	37.854424
2756.361328	44.1553
2755.575195	44.147106
2754.788086	44.138912
2754.000977	34.674137
2753.214844	44.122524
2752.427734	44.114334
2751.640625	50.407024
2750.852539	47.24781
2750.06543	40.940498
2749.277344	40.932896
2748.490234	50.369595
2747.702148	47.212727
2746.914062	31.469305
2746.125977	47.19519
2745.337891	53.477947
2744.548828	28.306595
2743.759766	37.735115
2742.97168	50.304142
2742.182617	37.721096
2741.393555	40.85693
2740.604492	50.276108
2739.814453	53.408436
2739.025391	62.821777
2738.235352	53.388588
2737.445312	34.539135
2736.655273	59.647419
2735.865234	53.358822
2735.075195	37.658051
2734.285156	43.926224
2733.494141	37.644051
2732.704102	56.455574
2731.913086	31.358377
2731.12207	34.487801
2730.331055	40.750729
2729.539062	47.011326
2728.748047	43.86908
2727.956055	46.993843
2727.165039	34.455742
2726.373047	50.108116
2725.581055	46.967621
2724.788086	37.567104
2723.996094	53.210167
2723.204102	53.200264
2722.411133	37.546139
2721.618164	53.180466
2720.825195	37.532166
2720.032227	37.525181
2719.239258	40.644714
2718.445312	28.13341
2717.652344	53.130993
2716.858398	46.871559
2716.064453	37.490269
2715.270508	34.35968
2714.476562	31.230257
2713.682617	37.46933
2712.887695	56.193527
2712.09375	31.212812
2711.298828	40.569099
2710.503906	46.801781
2709.708984	49.912601
2708.914062	40.546432
2708.118164	46.775631
2707.323242	24.942354
2706.527344	43.640987
2705.731445	40.516224
2704.935547	62.321037
2704.139648	59.193954
2703.34375	40.49358
2702.547852	43.600342
2701.750977	46.705944
2700.954102	31.131493
2700.157227	62.251377
2699.360352	40.455853
2698.563477	37.336903
2697.766602	52.884083
2696.96875	43.543476
2696.171875	40.42569
2695.374023	34.199974
2694.576172	37.302105
2693.77832	43.511005
2692.979492	52.824936
2692.181641	40.388004
2691.382812	43.48666
2690.584961	46.58416
2689.786133	46.57547
2688.987305	40.357876
2688.188477	49.661964
2687.388672	31.032934
2686.589844	34.12986
2685.790039	24.817083
2684.990234	46.523346
2684.19043	37.211731
2683.390625	49.60638
2682.59082	58.89658
2681.791016	46.488617
2680.990234	46.479939
2680.189453	43.373177
2679.389648	37.170067
2678.588867	49.550835
2677.787109	55.73428
2676.986328	52.628101
2676.185547	55.713463
2675.383789	43.3246
2674.582031	40.222473
2673.780273	46.401875
2672.978516	55.671848
2672.176758	40.199936
2671.375	37.1007
2670.572266	49.458355
2669.769531	37.086834
2668.966797	33.989914
2668.164062	49.430634
2667.361328	40.154884
2666.558594	30.882599
2665.755859	49.402924
2664.952148	43.219475
2664.148438	33.951813
2663.344727	40.117367
2662.541016	40.109867
2661.737305	40.102367
2660.932617	70.937073
2660.128906	46.254658
2659.324219	36.996807
2658.519531	49.319847
2657.714844	61.638279
2656.910156	61.626751
2656.105469	43.130653
2655.299805	36.962215
2654.495117	40.034912
2653.689453	21.553226
2652.883789	55.412212
2652.078125	36.934563
2651.272461	27.695738
2650.46582	46.150925
2649.660156	43.066135
2648.853516	61.511532
2648.046875	39.975014
2647.240234	30.744253
2646.433594	39.960049
2645.626953	39.952568
2644.819336	52.235882
2644.012695	39.937607
2643.205078	39.930126
2642.397461	42.993622
2641.589844	52.196766
2640.782227	46.047344
2639.973633	55.246464
2639.166016	49.09877
2638.357422	42.953373
2637.548828	33.742756
2636.740234	30.669487
2635.931641	39.862862
2635.12207	55.184391
2634.313477	45.978374
2633.503906	45.969761
2632.694336	39.832993
2631.885742	39.825527
2631.075195	21.440495
2630.265625	42.872952
2629.456055	61.235592
2628.645508	36.734467
2627.834961	39.788212
2627.025391	42.840809
2626.213867	55.070713
2625.40332	36.706924
2624.592773	55.05006
2623.78125	51.981972
2622.970703	27.514708
2622.15918	55.019093
2621.347656	39.728558
2620.536133	30.554695
2619.723633	48.878342
2618.912109	39.706203
2618.099609	45.806252
2617.288086	64.116722
2616.475586	45.789062
2615.663086	39.676407
2614.849609	42.720421
2614.037109	48.814175
2613.223633	36.60376
2612.411133	54.895332
2611.597656	48.78669
2610.78418	27.437361
2609.970703	42.672325
2609.15625	36.569412
2608.342773	48.750061
2607.52832	51.787212
2606.714844	54.823223
2605.900391	42.632275
2605.084961	48.713448
2604.270508	45.660282
2603.456055	48.695148
2602.640625	42.60025
2601.825195	42.592247
2601.010742	42.584248
2600.194336	36.493923
2599.378906	51.69001
2598.563477	51.680298
2597.74707	42.552246
2596.931641	69.894127
2596.115234	42.536255
2595.298828	48.603722
2594.482422	39.483101
2593.665039	42.512272
2592.848633	42.504276
2592.03125	66.779877
2591.214844	33.383659
2590.397461	51.583229
2589.580078	54.607265
2588.761719	51.563831
2587.944336	36.391151
2587.125977	51.544434
2586.308594	48.503284
2585.490234	42.432388
2584.671875	57.575981
2583.852539	48.475914
2583.03418	45.437618
2582.21582	42.400467
2581.396484	45.420521
2580.577148	36.329578
2579.757812	39.349636
2578.938477	54.473858
2578.119141	24.206047
2577.298828	45.377796
2576.479492	48.393867
2575.65918	45.36071
2574.838867	48.375648
2574.018555	36.274906
2573.198242	51.379772
2572.376953	39.283016
2571.556641	30.212013
2570.735352	42.288853
2569.914062	60.401268
2569.092773	42.272926
2568.271484	39.246037
2567.449219	36.220287
2566.62793	42.249039
2565.805664	42.241077
2564.983398	51.283073
2564.161133	39.20908
2563.338867	60.310291
2562.516602	42.209248
2561.693359	45.215672
2560.871094	45.20715
2560.047852	54.238354
2559.224609	33.139412
2558.401367	33.133163
2557.578125	48.184608
2556.753906	36.131641
2555.930664	45.156036
2555.106445	42.137688
2554.282227	48.148277
2553.458008	42.121796
2552.633789	24.065058
2551.808594	39.098343
2550.984375	51.118958
2550.15918	54.115746
2549.333984	42.082085
2548.508789	36.063553
2547.683594	45.070934
2546.858398	48.066593
2546.032227	30.035952
2545.207031	63.063595
2544.380859	42.034462
2543.554688	33.020844
2542.728516	51.022583
2541.901367	60.015236
2541.075195	36.002342
2540.248047	44.994434
2539.421875	47.985001
2538.594727	50.974438
2537.767578	50.964813
2536.939453	50.955189
2536.112305	44.951969
2535.28418	44.943478
2534.457031	62.908985
2533.628906	47.921604
2532.800781	44.918015
2531.97168	56.885406
2531.143555	53.881256
2530.31543	35.914051
2529.486328	47.87635
2528.657227	47.867306
2527.828125	50.8494
2526.999023	71.773819
2526.169922	41.860149
2525.339844	35.873348
2524.509766	44.833206
2523.680664	35.859787
2522.850586	47.804008
2522.019531	44.807785
2521.189453	38.826073
2520.359375	47.776897
2519.52832	44.782372
2518.697266	38.80405
2517.866211	53.718521
2517.035156	41.77317
2516.204102	47.731735
2515.373047	56.670715
2514.541016	50.695786
2513.708984	41.74157
2512.876953	38.752697
2512.044922	38.745365
2511.212891	62.576824
2510.380859	35.751419
2509.547852	56.595699
2508.714844	38.716045
2507.881836	38.708717
2507.048828	59.5406
2506.21582	62.505795
2505.382812	59.518059
2504.548828	38.679413
2503.71582	68.419853
2502.881836	56.510044
2502.047852	53.525696
2501.213867	50.542473
2500.378906	56.477947
2499.544922	50.523327
2498.709961	44.570965
2497.875	44.562519
2497.040039	41.583805
2496.205078	47.515347
2495.370117	56.413784
2494.53418	38.591591
2493.699219	71.232513
2492.863281	50.446804
2492.027344	44.503448
2491.191406	56.360352
2490.355469	32.623493
2489.518555	50.408569
2488.682617	62.257607
2487.845703	65.209892
2487.008789	62.234001
2486.171875	38.518505
2485.334961	68.135208
2484.49707	41.46574
2483.660156	53.302982
2482.822266	53.292873
2481.984375	35.521843
2481.146484	35.515106
2480.308594	59.180614
2479.469727	44.377041
2478.631836	53.242348
2477.792969	53.232246
2476.954102	44.351788
2476.115234	47.299599
2475.276367	56.157612
2474.4375	44.326546
2473.597656	50.227215
2472.757812	50.217682
2471.917969	44.301308
2471.078125	56.10434
2470.238281	41.332191
2469.398438	56.083038
2468.557617	32.462963
2467.717773	44.259274
2466.876953	44.250866
2466.036133	38.343468
2465.195312	58.978748
2464.353516	47.174038
2463.512695	50.112896
2462.670898	50.103374
2461.829102	58.933949
2460.987305	35.353653
2460.145508	47.129246
2459.303711	47.120293
2458.461914	55.944714
2457.619141	55.934086
2456.776367	52.980114
2455.933594	52.970047
2455.09082	50.017757
2454.248047	58.833233
2453.404297	41.175434
2452.561523	49.989239
2451.717773	76.43959
2450.874023	61.727932
2450.030273	55.838463
2449.185547	52.889538
2448.341797	64.630478
2447.49707	58.743805
2446.65332	55.795998
2445.808594	46.977169
2444.963867	46.968231
2444.118164	49.894253
2443.273438	64.556747
2442.427734	67.478302
2441.583008	46.932499
2440.737305	55.721737
2439.891602	43.982475
2439.044922	46.905712
2438.199219	61.552029
2437.352539	73.262276
2436.506836	49.808865
2435.660156	41.011257
2434.813477	29.288177
2433.96582	43.923904
2433.119141	64.409462
2432.271484	55.615761
2431.424805	40.972229
2430.577148	49.742519
2429.729492	55.583992
2428.880859	43.873741
2428.033203	64.335899
2427.18457	46.78083
2426.336914	55.541653
2425.488281	49.685696
2424.639648	58.442623
2423.790039	61.353062
2422.941406	43.815266
2422.091797	64.250145
2421.243164	61.317993
2420.393555	43.790218
2419.543945	49.619453
2418.694336	70.037643
2417.84375	37.929825
2416.994141	43.75684
2416.143555	49.581631
2415.292969	55.404198
2414.442383	40.81636
2413.591797	49.553272
2412.740234	40.800797
2411.889648	49.534374
2411.038086	49.524925
2410.186523	52.428154
2409.334961	43.681793
2408.483398	69.877541
2407.631836	55.309162
2406.779297	52.388157
2405.926758	52.378162
2405.074219	61.096195
2404.22168	55.26696
2403.369141	49.439949
2402.516602	52.338188
2401.663086	69.770935
2400.80957	75.570747
2399.957031	46.496197
2399.103516	46.48732
2398.249023	52.288254
2397.395508	55.182617
2396.541016	63.883461
2395.6875	40.645348
2394.833008	60.956379
2393.978516	55.140476
2393.123047	55.129944
2392.268555	66.723503
2391.414062	52.208416
2390.558594	49.298531
2389.703125	46.389751
2388.847656	66.672523
2387.992188	43.473774
2387.135742	57.953953
2386.280273	69.531456
2385.423828	66.621574
2384.567383	43.440548
2383.710938	52.118694
2382.854492	28.949295
2381.99707	72.359406
2381.140625	46.301167
2380.283203	43.399044
2379.425781	78.10334
2378.568359	54.951099
2377.710938	60.723812
2376.852539	80.9496
2375.995117	52.029076
2375.136719	60.688976
2374.27832	60.677368
2373.419922	49.110378
2372.561523	60.654152
2371.703125	51.979328
2370.84375	63.518131
2369.984375	57.732708
2369.125	60.607742
2368.265625	69.252739
2367.40625	60.584545
2366.545898	66.341805
2365.686523	60.561356
2364.826172	60.549763
[truncated: 2,109 more rows]
