# Supplementary material for: Kidney stone growth through the lens of Raman mapping
Source: Sci Rep. 2024 May 12;14:10834. doi: 10.1038/s41598-024-61652-9 (PMC11088632; doi:10.1038/s41598-024-61652-9)
Supplement: Supplementary file 2 — Supplementary Information. [file 41598_2024_61652_MOESM2_ESM.zip › raman_spectra_CSV/com_1464_wavenumber_peak.csv]

#Wave	#Intensity
3798.337891	7365.289062
3797.151367	7427.990234
3795.964844	7432.877441
3794.777344	7592.367188
3793.589844	7601.398926
3792.402344	7474.675293
3791.214844	7650.771973
3790.027344	7599.243164
3788.838867	7551.907715
3787.650391	7550.501953
3786.461914	7496.933105
3785.273438	7474.675781
3784.083984	7481.627441
3782.895508	7536.539551
3781.706055	7528.881348
3780.515625	7758.869629
3779.326172	7667.803711
3778.135742	7624.699219
3776.945312	7581.610352
3775.754883	7373.977051
3774.564453	7678.753906
3773.373047	7671.07666
3772.181641	7509.342773
3770.990234	7670.300293
3769.798828	7643.897461
3768.607422	7544.679688
3767.415039	7799.154297
3766.222656	7778.981445
3765.030273	7519.666992
3763.836914	7628.461426
3762.644531	7533.494629
3761.451172	7791.88916
3760.257812	7755.11084
3759.063477	7761.975098
3757.870117	7606.813477
3756.675781	7916.921387
3755.481445	7539.606934
3754.287109	7612.939453
3753.091797	7671.714355
3751.897461	7942.146973
3750.702148	7724.875488
3749.506836	7688.167969
3748.310547	7896.221191
3747.115234	7511.105469
3745.918945	7889.128906
3744.722656	7757.05957
3743.525391	7803.281738
3742.329102	7662.98877
3741.131836	7665.702148
3739.93457	7734.700195
3738.737305	7793.316895
3737.539062	7947.161133
3736.341797	7749.00293
3735.143555	7811.722656
3733.945312	7727.484863
3732.746094	7626.725098
3731.547852	7883.891113
3730.348633	7801.754395
3729.149414	7787.889648
3727.950195	7728.543945
3726.75	7727.100586
3725.550781	7866.199219
3724.350586	7918.456543
3723.149414	7844.666992
3721.949219	7783.29834
3720.748047	7916.085449
3719.546875	7716.379883
3718.345703	7828.484375
3717.144531	7996.277344
3715.942383	8036.057129
3714.741211	7883.933594
3713.539062	7814.383301
3712.335938	7903.674805
3711.133789	7830.022461
3709.930664	7857.423828
3708.727539	7769.376465
3707.524414	8002.878906
3706.321289	7933.382324
3705.117188	7954.561523
3703.913086	7759.44873
3702.708984	8005.133301
3701.504883	8055.113281
3700.299805	7917.733398
3699.094727	8015.05127
3697.889648	7949.756836
3696.68457	7894.773926
3695.479492	7845.98291
3694.273438	8009.056641
3693.067383	8011.670898
3691.861328	8063.62793
3690.654297	7887.39209
3689.448242	7945.518066
3688.241211	8087.870605
3687.03418	7899.400879
3685.826172	7897.922852
3684.619141	8099.760254
3683.411133	7800.514648
3682.203125	8111.098633
3680.995117	8150.631348
3679.786133	8138.844727
3678.578125	7948.558105
3677.369141	8111.180664
3676.15918	8160.937012
3674.950195	8050.726074
3673.740234	7926.20459
3672.530273	8039.511719
3671.320312	8046.204102
3670.110352	8102.071289
3668.899414	8129.235352
3667.689453	8150.244141
3666.478516	8128.237793
3665.266602	8075.526367
3664.055664	8227.550781
3662.84375	8311.973633
3661.631836	8261.302734
3660.419922	8214.742188
3659.207031	7963.63623
3657.995117	8365.056641
3656.782227	8087.432617
3655.569336	8114.539551
3654.355469	8180.473633
3653.142578	8172.808594
3651.928711	8224.40332
3650.714844	8292.321289
3649.500977	8315.277344
3648.286133	8379.067383
3647.071289	8173.316895
3645.856445	8371.842773
3644.641602	8315.165039
3643.426758	8282.995117
3642.210938	8481.387695
3640.995117	8453.27832
3639.779297	8427.21875
3638.5625	8299.211914
3637.34668	8340.46875
3636.129883	8338.90332
3634.913086	8359.755859
3633.695312	8458.029297
3632.478516	8474.776367
3631.260742	8306.166992
3630.042969	8463.450195
3628.825195	8337.662109
3627.606445	8128.45752
3626.388672	8566.555664
3625.169922	8483.550781
3623.950195	8488.061523
3622.731445	8618.6875
3621.511719	8547.920898
3620.291992	8548.348633
3619.072266	8424.763672
3617.852539	8569.529297
3616.631836	8667.5
3615.411133	8608.979492
3614.19043	8599.236328
3612.969727	8402.635742
3611.748047	8411.210938
3610.527344	8701.998047
3609.305664	8564.356445
3608.083008	8499.831055
3606.861328	8745.793945
3605.638672	8772.553711
3604.416016	8669.483398
3603.193359	8700.302734
3601.969727	8737.193359
3600.74707	8774.069336
3599.523438	8719.719727
3598.299805	8766.716797
3597.075195	8724.545898
3595.851562	8710.750977
3594.626953	8703.037109
3593.402344	8711.525391
3592.176758	8740.255859
3590.952148	8823.629883
3589.726562	8815.898438
3588.500977	8721.160156
3587.275391	8656.803711
3586.048828	8717.879883
3584.823242	8766.797852
3583.59668	8912.75
3582.369141	8814.038086
3581.142578	8816.421875
3579.915039	8766.262695
3578.6875	8762.592773
3577.459961	9039.709961
3576.232422	8955.202148
3575.003906	8791.973633
3573.775391	8907.415039
3572.546875	9095.479492
3571.318359	9031.205078
3570.088867	8985.113281
3568.859375	8939.039062
3567.629883	8925.253906
3566.400391	9032.470703
3565.170898	8956.167969
3563.94043	9043.179688
3562.709961	9192.637695
3561.478516	9267.480469
3560.248047	9152.90918
3559.016602	9118.955078
3557.785156	9147.447266
3556.553711	9161.832031
3555.322266	9294.990234
3554.089844	9200.648438
3552.857422	9100.304688
3551.625	9313.880859
3550.392578	9195.447266
3549.15918	9197.737305
3547.925781	9208.068359
3546.692383	9170.142578
3545.458984	9172.43457
3544.224609	9339.527344
3542.990234	9213.182617
3541.755859	9325.960938
3540.521484	9290.054688
3539.287109	9597.578125
3538.051758	9475.293945
3536.816406	9495.588867
3535.581055	9640.319336
3534.344727	9646.52832
3533.108398	9732.989258
3531.87207	9640.882812
3530.635742	9627.030273
3529.399414	9476.824219
3528.162109	9745.694336
3526.924805	9697.751953
3525.6875	9709.950195
3524.450195	9617.949219
3523.211914	10056.873047
3521.973633	9736.500977
3520.735352	10049.071289
3519.49707	10011.134766
3518.257812	10133.358398
3517.018555	10113.432617
3515.779297	10147.541992
3514.540039	10005.576172
3513.299805	10275.732422
3512.060547	10353.790039
3510.819336	10429.818359
3509.579102	10523.80957
3508.338867	10461.856445
3507.097656	10637.742188
3505.856445	10591.775391
3504.615234	10741.598633
3503.373047	10685.641602
3502.131836	10931.242188
3500.889648	10837.334961
3499.646484	10841.275391
3498.404297	11146.581055
3497.161133	11212.318359
3495.917969	11048.599609
3494.674805	11433.478516
3493.431641	11481.173828
3492.1875	11313.507812
3490.943359	11658.245117
3489.699219	11642.088867
3488.455078	11737.53418
3487.209961	11912.639648
3485.96582	11848.632812
3484.719727	12145.140625
3483.474609	11862.073242
3482.229492	12230.137695
3480.983398	12162.136719
3479.737305	12545.924805
3478.490234	12294.829102
3477.244141	12740.118164
3475.99707	12475.15625
3474.75	12896.376953
3473.50293	12806.453125
3472.254883	12883.544922
3471.007812	13201.09668
3469.759766	13117.125
3468.510742	13291.463867
3467.262695	13451.832031
3466.013672	13469.145508
3464.764648	13687.000977
3463.515625	13716.173828
3462.266602	13929.928711
3461.016602	14060.25293
3459.766602	14101.241211
3458.516602	14332.654297
3457.266602	14371.589844
3456.015625	14751.587891
3454.764648	14701.210938
3453.513672	15031.444336
3452.262695	15294.167969
3451.010742	15103.027344
3449.758789	15393.373047
3448.506836	15364.706055
3447.254883	15742.027344
3446.001953	15703.40332
3444.749023	15789.509766
3443.496094	16219.973633
3442.243164	16393.019531
3440.989258	16455.201172
3439.736328	16519.337891
3438.481445	16526.095703
3437.227539	16869.001953
3435.973633	16909.298828
3434.71875	17307.345703
3433.463867	17171.65625
3432.208984	17286.951172
3430.953125	17356.765625
3429.697266	17653.693359
3428.441406	17628.621094
3427.185547	17496.943359
3425.929688	17122.509766
3424.672852	17604.775391
3423.416016	17289.660156
3422.15918	17452.101562
3420.901367	17273.236328
3419.644531	17149.658203
3418.386719	17095.136719
3417.12793	16699.585938
3415.870117	16420.476562
3414.611328	16360.209961
3413.352539	16307.847656
3412.09375	15865.466797
3410.834961	15850.636719
3409.575195	15477.428711
3408.31543	15545.365234
3407.055664	15184.166016
3405.795898	14852.623047
3404.535156	14881.285156
3403.274414	14565.662109
3402.013672	14684.842773
3400.75293	14391.007812
3399.491211	14213.286133
3398.229492	14155.543945
3396.967773	13993.657227
3395.706055	14000.823242
3394.443359	13784.014648
3393.180664	13869.788086
3391.917969	13920.176758
3390.655273	13619.074219
3389.391602	13736.238281
3388.12793	13590.342773
3386.864258	13575.985352
3385.600586	13549.859375
3384.335938	13535.512695
3383.072266	13595.700195
3381.807617	13646.060547
3380.541992	13439.567383
3379.277344	13707.515625
3378.011719	13412.898438
3376.746094	13571.020508
3375.480469	13684.022461
3374.213867	13699.047852
3372.947266	13731.691406
3371.680664	14040.390625
3370.414062	13912.435547
3369.146484	14105.506836
3367.879883	14275.023438
3366.612305	14194.048828
3365.34375	14428.032227
3364.076172	14192.556641
3362.807617	14242.649414
3361.539062	14509.722656
3360.270508	14481.550781
3359.000977	14828.598633
3357.731445	14765.206055
3356.461914	14633.464844
3355.192383	15019.345703
3353.922852	15086.783203
3352.652344	15097.576172
3351.381836	15401.162109
3350.111328	15056.696289
3348.839844	15297.733398
3347.568359	15281.163086
3346.296875	15703.459961
3345.025391	15622.462891
3343.753906	15377.716797
3342.481445	15752.966797
3341.208984	15662.258789
3339.936523	15663.170898
3338.663086	15769.289062
3337.390625	15707.84668
3336.117188	15506.204102
3334.842773	15906.30957
3333.569336	16047.338867
3332.294922	15670.568359
3331.020508	15809.640625
3329.746094	15596.494141
3328.47168	15692.729492
3327.196289	15637.223633
3325.920898	15494.233398
3324.645508	15598.208008
3323.369141	15290.053711
3322.09375	15139.435547
3320.817383	15068.540039
3319.540039	15001.555664
3318.263672	15068.617188
3316.986328	14828.822266
3315.708984	14684.256836
3314.431641	15038.638672
3313.154297	14903.791016
3311.875977	14652.564453
3310.597656	14614.845703
3309.319336	14472.394531
3308.040039	14628.660156
3306.761719	14649.135742
3305.482422	14328.40332
3304.202148	14405.135742
3302.922852	14235.726562
3301.642578	14165.195312
3300.362305	14131.495117
3299.082031	14262.433594
3297.801758	14495.951172
3296.520508	14338.299805
3295.239258	14275.554688
3293.958008	14313.46875
3292.675781	14655.151367
3291.394531	14555.623047
3290.112305	14601.196289
3288.829102	14435.96582
3287.546875	14659.419922
3286.263672	14778.402344
3284.980469	14999.772461
3283.697266	14668.407227
3282.414062	14918.691406
3281.129883	15188.195312
3279.845703	15177.566406
3278.561523	15149.563477
3277.276367	15538.556641
3275.991211	15574.188477
3274.706055	15702.433594
3273.420898	15905.875
3272.135742	15972.277344
3270.849609	16075.297852
3269.563477	16212.987305
3268.277344	16429.667969
3266.990234	16742.640625
3265.704102	16656.570312
3264.416992	16832.576172
3263.128906	16852.470703
3261.841797	17076.523438
3260.553711	17157.984375
3259.265625	17277.921875
3257.977539	17553.734375
3256.688477	17469.541016
3255.399414	17470.046875
3254.110352	17697.564453
3252.821289	17609.542969
3251.532227	17548.476562
3250.242188	17466.283203
3248.952148	17574.4375
3247.662109	17597.980469
3246.371094	17631.121094
3245.080078	17648.876953
3243.789062	17457.248047
3242.498047	17419.333984
3241.206055	17341.109375
3239.915039	17316.669922
3238.623047	17236.574219
3237.330078	17102.773438
3236.038086	17103.333984
3234.745117	17134.585938
3233.452148	16778.396484
3232.15918	16675.464844
3230.865234	16722.117188
3229.571289	16661.404297
3228.277344	16560.46875
3226.983398	16727.830078
3225.688477	16285.913086
3224.393555	16265.551758
3223.098633	16358.18457
3221.803711	16395.255859
3220.507812	16051.366211
3219.211914	16241.59375
3217.916016	16029.900391
3216.620117	16059.349609
3215.323242	15939.586914
3214.026367	15951.828125
3212.729492	15761.382812
3211.432617	15613.067383
3210.134766	15550.819336
3208.836914	15620.453125
3207.539062	15311.754883
3206.241211	15070.033203
3204.942383	15015.574219
3203.643555	15068.067383
3202.344727	14998.354492
3201.044922	15064.191406
3199.746094	14786.486328
3198.446289	14898.130859
3197.146484	14893.362305
3195.845703	14531.924805
3194.544922	14349.879883
3193.245117	14345.216797
3191.943359	14380.585938
3190.642578	14322.553711
3189.34082	14462.714844
3188.039062	14139.874023
3186.737305	14262.87207
3185.43457	14178.242188
3184.132812	14078.412109
3182.830078	14146.142578
3181.526367	13951.19043
3180.223633	14091.229492
3178.919922	14063.788086
3177.616211	13950.756836
3176.3125	13801.633789
3175.007812	14017.649414
3173.703125	13885.679688
3172.398438	13681.53125
3171.09375	13846.132812
3169.788086	13906.170898
3168.482422	13892.098633
3167.176758	13746.981445
3165.871094	13991.195312
3164.564453	13948.634766
3163.258789	13845.347656
3161.951172	13762.976562
3160.644531	13840.021484
3159.336914	13712.150391
3158.029297	13916.254883
3156.72168	13879.442383
3155.414062	13702.34082
3154.105469	13834.292969
3152.796875	13888.488281
3151.488281	13787.280273
3150.179688	14108.591797
3148.870117	13812.279297
3147.560547	13921.354492
3146.250977	13778.55957
3144.94043	13893.277344
3143.630859	13752.433594
3142.320312	14094.192383
3141.008789	14099.045898
3139.698242	13905.277344
3138.386719	13817.492188
3137.075195	13930.174805
3135.763672	14090.077148
3134.451172	13871.883789
3133.138672	13975.040039
3131.826172	13991.241211
3130.513672	14118.890625
3129.200195	14282.375977
3127.887695	14122.891602
3126.573242	14116.393555
3125.259766	14306.208984
3123.945312	14190.216797
3122.631836	14493.15625
3121.316406	14077.213867
3120.001953	14364.967773
3118.686523	14384.828125
3117.371094	14336.803711
3116.055664	14232.245117
3114.740234	14380.277344
3113.423828	14633.773438
3112.107422	14393.570312
3110.791016	14652.615234
3109.473633	14689.336914
3108.157227	14675.206055
3106.839844	14999.933594
3105.521484	14803.176758
3104.204102	15063.772461
3102.885742	15149.291992
3101.567383	15091.817383
3100.249023	15115.235352
3098.929688	15225.137695
3097.610352	15321.837891
3096.291016	15377.148438
3094.97168	15312.164062
3093.651367	15660.560547
3092.332031	15490.347656
3091.010742	15724.005859
3089.69043	15799.836914
3088.369141	15905.677734
3087.047852	15863.186523
3085.726562	16008.383789
3084.405273	16478.132812
3083.083008	16409.289062
3081.760742	16366.731445
3080.438477	17104.298828
3079.116211	16952.876953
3077.792969	17127.681641
3076.469727	17278.054688
3075.146484	17190.394531
3073.822266	17428.748047
3072.498047	17507.794922
3071.173828	17560.59375
3069.849609	17736.945312
3068.524414	17478.923828
3067.199219	17765.650391
3065.874023	17730.402344
3064.548828	17732.587891
3063.222656	17837.650391
3061.896484	17817.369141
3060.570312	17808.314453
3059.244141	17773.087891
3057.916992	17760.304688
3056.589844	17863.388672
3055.262695	17925.326172
3053.935547	17845.269531
3052.607422	17726.021484
3051.279297	17735.662109
3049.951172	17803.173828
3048.62207	17590.671875
3047.292969	17755.226562
3045.963867	17628.642578
3044.634766	17711.042969
3043.304688	17605.033203
3041.975586	17592.300781
3040.644531	17251.435547
3039.314453	17315.201172
3037.983398	17257.800781
3036.65332	17120.298828
3035.321289	16908.332031
3033.990234	16992.599609
3032.658203	17166.222656
3031.326172	16907.818359
3029.994141	16645.791016
3028.662109	16367.112305
3027.329102	16572.351562
3025.996094	16336.584961
3024.663086	16286.917969
3023.329102	16218.670898
3021.995117	16180.200195
3020.661133	16059.947266
3019.327148	15915.577148
3017.992188	15934.791016
3016.657227	15758.916016
3015.322266	15460.507812
3013.987305	15568.942383
3012.651367	15413.663086
3011.31543	15416.243164
3009.979492	15249.915039
3008.643555	15330.466797
3007.306641	14958.268555
3005.969727	15116.755859
3004.632812	14959.884766
3003.294922	14923.605469
3001.958008	15007.84668
3000.619141	14697.236328
2999.28125	14670.291992
2997.943359	14556.272461
2996.604492	14520.102539
2995.265625	14170.929688
2993.925781	14503.356445
2992.586914	14376.494141
2991.24707	14007.188477
2989.907227	14289.481445
2988.566406	14184.936523
2987.225586	14097.082031
2985.884766	14209.023438
2984.543945	14169.27832
2983.203125	14118.455078
2981.861328	14346.785156
2980.519531	14105.579102
2979.177734	14210.014648
2977.834961	14264.527344
2976.492188	14461.24707
2975.149414	14170.339844
2973.806641	14387.310547
2972.462891	14430.666992
2971.119141	14525.685547
2969.775391	14362.317383
2968.431641	14440.706055
2967.086914	14220.233398
2965.742188	14160.296875
2964.397461	13895.708984
2963.051758	13918.817383
2961.706055	13847.913086
2960.360352	13686.737305
2959.014648	13687.760742
2957.667969	13114.042969
2956.321289	13454.05957
2954.974609	13184.44043
2953.62793	12924.129883
2952.280273	13090.958984
2950.932617	12897.018555
2949.584961	12635.074219
2948.237305	12691.483398
2946.888672	12503.25
2945.540039	12550.466797
2944.191406	12268.567383
2942.841797	12336.030273
2941.492188	12102.063477
2940.142578	12099.708984
2938.792969	12213.09082
2937.442383	11872.751953
2936.091797	11901.65918
2934.741211	11934.226562
2933.390625	11819.926758
2932.039062	11713.012695
2930.6875	11729.081055
2929.335938	11513.983398
2927.983398	11698.833984
2926.631836	11795.584961
2925.279297	11789.621094
2923.925781	11871.650391
2922.573242	12041.623047
2921.219727	12165.716797
2919.866211	12086.398438
2918.511719	12237.910156
2917.158203	12123.810547
2915.803711	11892.568359
2914.449219	11985.446289
2913.09375	11554.814453
2911.738281	11442.764648
2910.382812	11411.260742
2909.027344	11315.744141
2907.671875	11273.302734
2906.31543	11170.535156
2904.958984	11241.484375
2903.601562	11206.390625
2902.245117	11227.962891
2900.887695	11008.34668
2899.529297	10834.484375
2898.171875	10987.615234
2896.813477	11040.25293
2895.455078	10879.264648
2894.09668	10975.709961
2892.738281	11000.943359
2891.378906	10874.722656
2890.019531	10898.140625
2888.65918	10886.893555
2887.299805	10884.769531
2885.939453	10844.357422
2884.579102	10871.40625
2883.217773	10705.260742
2881.856445	10845.296875
2880.495117	10728.407227
2879.133789	10635.242188
2877.772461	10567.607422
2876.410156	10667.50293
2875.047852	10592.606445
2873.68457	10634.216797
2872.322266	10728.581055
2870.958984	10735.581055
2869.595703	10618.891602
2868.231445	10549.530273
2866.868164	10591.106445
2865.503906	10334.536133
2864.138672	10430.662109
2862.774414	10428.624023
2861.40918	10468.37207
2860.043945	10310.112305
2858.678711	10487.889648
2857.3125	10451.34082
2855.946289	10434.774414
2854.580078	10467.219727
2853.213867	10341.776367
2851.84668	10503.041992
2850.479492	10430.244141
2849.112305	10440.899414
2847.744141	10420.725586
2846.375977	10396.932617
2845.007812	10407.586914
2843.639648	10189.901367
2842.270508	10354.595703
2840.901367	10347.135742
2839.532227	10296.210938
2838.163086	10350.330078
2836.792969	10234.249023
2835.422852	10409.631836
2834.052734	10096.325195
2832.681641	10117.871094
2831.310547	10253.374023
2829.939453	10280.304688
2828.568359	10343.390625
2827.196289	10317.862305
2825.824219	10167.621094
2824.452148	10319.244141
2823.079102	10105.819336
2821.707031	10224.876953
2820.333984	10085.606445
2818.959961	10150.446289
2817.586914	10103.321289
2816.212891	10097.732422
2814.838867	10005.516602
2813.463867	10203.84375
2812.089844	10115.250977
2810.714844	10125.894531
2809.338867	10091.450195
2807.963867	10094.880859
2806.587891	10287.585938
2805.211914	10033.251953
2803.835938	10175.438477
2802.458984	9980.676758
2801.082031	10227.287109
2799.705078	10043.394531
2798.328125	10102.642578
2796.950195	9863.041992
2795.572266	10017.69043
2794.194336	10103.898438
2792.81543	9896.820312
2791.436523	10033.381836
2790.057617	9997.244141
2788.678711	10122.943359
2787.298828	9894.449219
2785.918945	9973.387695
2784.539062	9906.740234
2783.158203	9836.524414
2781.77832	9954.944336
2780.397461	9917.072266
2779.015625	9868.44043
2777.634766	9961.650391
2776.25293	9807.130859
2774.871094	10056.4375
2773.488281	9961.166992
2772.105469	9758.304688
2770.722656	9810.192383
2769.339844	9910.472656
2767.957031	9858.329102
2766.573242	9741.679688
2765.189453	9845.49707
2763.804688	9870.438477
2762.420898	9949.109375
2761.036133	9841.487305
2759.650391	9730.324219
2758.265625	9842.991211
2756.879883	9721.130859
2755.494141	9776.487305
2754.108398	9720.888672
2752.72168	9688.567383
2751.334961	9820.802734
2749.948242	9911.857422
2748.561523	9791.912109
2747.173828	9841.824219
2745.786133	9800.572266
2744.398438	9687.865234
2743.009766	9678.81543
2741.621094	9723.349609
2740.232422	9632.151367
2738.84375	9721.310547
2737.454102	9756.883789
2736.064453	9640.746094
2734.674805	9697.731445
2733.28418	9663.711914
2731.893555	9677.863281
2730.50293	9795.4375
2729.112305	9814.904297
2727.720703	9707.801758
2726.329102	9691.633789
2724.9375	9752.09082
2723.545898	9705.633789
2722.15332	9739.34668
2720.760742	9555.787109
2719.368164	9733.731445
2717.974609	9623.228516
2716.581055	9671.166992
2715.1875	9715.526367
2713.792969	9695.823242
2712.399414	9697.470703
2711.004883	9551.513672
2709.609375	9602.972656
2708.214844	9766.402344
2706.819336	9632.958008
2705.423828	9680.814453
2704.027344	9641.598633
2702.631836	9577.530273
2701.235352	9774.542969
2699.837891	9658.981445
2698.441406	9685.480469
2697.043945	9621.452148
2695.646484	9729.574219
2694.248047	9622.981445
2692.850586	9647.691406
2691.452148	9601.453125
2690.052734	9627.928711
2688.654297	9636.666992
2687.254883	9693.255859
2685.855469	9682.483398
2684.456055	9740.811523
2683.055664	9685.75
2681.655273	9717.488281
2680.254883	9804.103516
2678.853516	9600.354492
2677.453125	9573.680664
2676.050781	9564.712891
2674.649414	9622.980469
2673.24707	9658.228516
2671.845703	9624.488281
2670.442383	9762.276367
2669.040039	9601.242188
2667.636719	9670.046875
2666.233398	9581.546875
2664.830078	9569.054688
2663.425781	9577.763672
2662.021484	9718.927734
2660.617188	9704.647461
2659.211914	9690.373047
2657.807617	9646.097656
2656.402344	9488.896484
2654.996094	9619.350586
2653.59082	9571.584961
2652.18457	9571.458008
2650.77832	9654.206055
2649.371094	9652.298828
2647.963867	9599.274414
2646.556641	9629.098633
2645.149414	9493.289062
2643.741211	9685.186523
2642.333008	9635.71875
2640.924805	9595.074219
2639.516602	9746.34375
2638.107422	9700.412109
2636.698242	9575.304688
2635.289062	9698.335938
2633.878906	9647.162109
2632.46875	9617.113281
2631.058594	9780.504883
2629.648438	9681.875
2628.237305	9662.381836
2626.826172	9665.742188
2625.414062	9741.140625
2624.00293	9690.025391
2622.59082	9582.726562
2621.178711	9575.561523
2619.765625	9703.585938
2618.353516	9571.771484
2616.939453	9569.876953
2615.526367	9560.963867
2614.113281	9616.962891
2612.699219	9643.12207
2611.28418	9855.149414
2609.870117	9742.744141
2608.455078	9742.568359
2607.040039	9565.383789
2605.625	9717.682617
2604.208984	9663.203125
2602.792969	9720.839844
2601.376953	9596.333008
2599.960938	9653.959961
2598.543945	9552.270508
2597.126953	9567.878906
2595.708984	9628.974609
2594.291992	9721.535156
2592.874023	9600.671875
2591.456055	9679.209961
2590.037109	9693.027344
2588.618164	9636.916992
2587.199219	9766.083008
2585.780273	9552.717773
2584.360352	9772.692383
2582.94043	9569.889648
2581.520508	9672.770508
2580.100586	9751.166016
2578.679688	9606.091797
2577.258789	9611.167969
2575.836914	9663.353516
2574.416016	9703.306641
2572.994141	9600.216797
2571.571289	9687.25
2570.149414	9671.378906
2568.726562	9517.802734
2567.303711	9580.399414
2565.880859	9747.519531
2564.457031	9611.439453
2563.033203	9621.724609
2561.609375	9518.80957
2560.18457	9520.402344
2558.759766	9582.920898
2557.334961	9641.932617
2555.910156	9601.736328
2554.484375	9646.802734
2553.058594	9603.141602
2551.632812	9682.96875
2550.206055	9752.332031
2548.779297	9611.327148
2547.352539	9809.288086
2545.925781	9576.230469
2544.498047	9784.542969
2543.070312	9652.326172
2541.641602	9641.724609
2540.213867	9601.611328
2538.785156	9596.230469
2537.356445	9681.102539
2535.926758	9599.357422
2534.49707	9670.314453
2533.067383	9371.78418
2531.637695	9565.885742
2530.207031	9700.958984
2528.776367	9543.013672
2527.345703	9688.435547
2525.915039	9894.448242
2524.483398	9821.448242
2523.051758	9724.227539
2521.619141	9398.447266
2520.186523	9561.06543
2518.753906	9508.960938
2517.321289	9657.645508
2515.888672	9480.952148
2514.455078	9665.913086
2513.021484	9676.097656
2511.586914	9547.926758
2510.152344	9744.865234
2508.717773	9670.320312
2507.283203	9621.730469
2505.847656	9702.758789
2504.412109	9598.895508
2502.976562	9653.985352
2501.541016	9690.056641
2500.104492	9667.407227
2498.667969	9858.826172
2497.230469	9594.518555
2495.793945	9741.009766
2494.356445	9718.366211
2492.918945	9642.258789
2491.480469	9460.982422
2490.041992	9572.896484
2488.603516	9660.630859
2487.165039	9696.623047
2485.725586	9680.905273
2484.286133	9787.515625
2482.84668	9568.52832
2481.40625	9521.844727
2479.96582	9816.099609
2478.525391	9617.894531
2477.083984	9626.303711
2475.643555	9794.742188
2474.201172	9649.992188
2472.759766	9691.070312
2471.317383	9527.480469
2469.875	9503.227539
2468.432617	9779.822266
2466.990234	9623.185547
2465.546875	9710.621094
2464.103516	9655.424805
2462.65918	9668.957031
2461.214844	9821.59082
2459.770508	9498.547852
2458.326172	9718.103516
2456.881836	9759.072266
2455.436523	9818.900391
2453.990234	9664.24707
2452.544922	9710.34668
2451.098633	9701.547852
2449.652344	9845.353516
2448.206055	9824.53125
2446.758789	9875.701172
2445.311523	9846.311523
2443.864258	9806.65332
2442.416016	9847.517578
2440.967773	9727.382812
2439.519531	9896.662109
2438.071289	10120.65332
2436.62207	9945.765625
2435.172852	9952.334961
2433.722656	9827.164062
2432.273438	9883.357422
2430.823242	9930.977539
2429.373047	9920.443359
2427.921875	9839.824219
2426.470703	9983.134766
2425.019531	9878.610352
2423.568359	9837.34082
2422.116211	9973.731445
2420.664062	9818.037109
2419.210938	9886.078125
2417.758789	9925.071289
2416.305664	9885.538086
2414.852539	9914.276367
2413.398438	9932.765625
2411.944336	9944.424805
2410.490234	9974.836914
2409.036133	9873.948242
2407.581055	9863.449219
2406.125977	9893.858398
2404.670898	9978.783203
2403.214844	9818.34375
2401.759766	10044.626953
2400.302734	9981.307617
2398.845703	9900.987305
2397.388672	9907.516602
2395.931641	9890.214844
2394.474609	9900.146484
2393.017578	10063.189453
2391.558594	9794.124023
2390.101562	9919.708984
2388.642578	10004.435547
2387.183594	9961.633789
2385.724609	9932.444336
2384.265625	10283.899414
2382.804688	10076.270508
2381.345703	10092.935547
2379.884766	10009.398438
2378.423828	10284.149414
2376.962891	10307.550781
2375.501953	10186.680664
2374.041016	10111.672852
2372.578125	10079.108398
2371.117188	10153.416016
2369.654297	10234.477539
2368.191406	10273.118164
2366.728516	10318.522461
2365.265625	10685.926758
2363.800781	10909.151367
2362.337891	11027.249023
2360.873047	11641.584961
2359.410156	11622.31543
2357.945312	11689.402344
2356.478516	11724.297852
2355.013672	11363.145508
2353.548828	11088.43457
2352.082031	10717.402344
2350.617188	10515.662109
2349.150391	10456.053711
2347.683594	10404.922852
2346.216797	10205.055664
2344.748047	10245.258789
2343.28125	10140.12793
2341.8125	10099.235352
2340.34375	9967.150391
2338.876953	9997.234375
2337.40625	9988.472656
2335.9375	9978.026367
2334.46875	9903.451172
2332.998047	10168.06543
2331.529297	10285.801758
2330.058594	10398.430664
2328.587891	10392.96875
2327.117188	10325.125977
2325.646484	9967.374023
2324.173828	10017.616211
2322.703125	9906.078125
2321.230469	9808.0625
2319.757812	9740.402344
2318.285156	9800.750977
2316.8125	9743.220703
2315.337891	9901.175781
2313.865234	9926.112305
2312.390625	9727.249023
2310.917969	9769.032227
2309.443359	9873.030273
2307.96875	9820.59668
2306.492188	10077.536133
2305.017578	9865.392578
2303.541016	9846.602539
2302.066406	9952.157227
2300.589844	9916.556641
2299.113281	9701.254883
2297.636719	9973.018555
2296.158203	9922.323242
2294.681641	9812.898438
2293.203125	9901.546875
2291.726562	9926.400391
2290.248047	9926.079102
2288.769531	9976.074219
2287.289062	9958.973633
2285.810547	10020.676758
2284.332031	10072.297852
2282.851562	9944.579102
2281.371094	9949.27832
2279.890625	9905.394531
2278.410156	9951.970703
2276.929688	9983.456055
2275.447266	9912.802734
2273.966797	9890.719727
2272.484375	9917.175781
2271.001953	10084.166992
2269.519531	9842.920898
2268.037109	10033.273438
2266.552734	9815.542969
2265.070312	9800.19043
2263.585938	9893.488281
2262.101562	10030.199219
2260.617188	9802.618164
2259.132812	9907.551758
2257.648438	10012.441406
2256.164062	10038.80957
2254.677734	10145.298828
2253.191406	9861.170898
2251.705078	10026.060547
2250.21875	9732.05957
2248.732422	9888.566406
2247.246094	9926.598633
2245.757812	10044.651367
2244.271484	9889.250977
2242.783203	9920.589844
2241.294922	10015.241211
2239.806641	10016.551758
2238.316406	9994.540039
2236.828125	10064.135742
2235.337891	10065.43457
2233.849609	9980.165039
2232.359375	10049.71875
2230.869141	10006.087891
2229.378906	10102.227539
2227.886719	9978.758789
2226.396484	10000.026367
2224.904297	10234.114258
2223.412109	10117.341797
2221.919922	10128.594727
2220.427734	10121.5625
2218.935547	10141.115234
2217.441406	10250.356445
2215.949219	10176.875
2214.455078	10090.138672
2212.960938	10108.019531
2211.466797	10278.585938
2209.972656	10176.945312
2208.478516	10181.524414
2206.982422	10189.417969
2205.486328	10099.464844
2203.992188	10150.479492
2202.496094	10103.668945
2200.998047	10214.326172
2199.501953	10174.148438
2198.005859	10178.716797
2196.507812	10146.84375
2195.009766	10061.989258
2193.511719	10078.166016
2192.013672	10299.599609
2190.515625	9996.302734
2189.017578	9923.12793
2187.517578	10051.813477
2186.019531	9935.652344
2184.519531	10118.852539
2183.019531	9954.776367
2181.519531	9952.761719
2180.017578	9954.051758
2178.517578	10044.567383
2177.015625	10039.229492
2175.513672	9999.208008
2174.013672	10129.290039
2172.509766	9896.097656
2171.007812	10107.029297
2169.505859	9867.333984
2168.001953	9957.735352
2166.5	10006.857422
2164.996094	10018.024414
2163.492188	9971.47168
2161.988281	9900.207031
2160.482422	10003.693359
2158.978516	9967.057617
2157.472656	10091.907227
2155.966797	10015.731445
2154.460938	10081.227539
2152.955078	10115.410156
2151.449219	9984.946289
2149.941406	10083.327148
2148.435547	10046.723633
2146.927734	10115.43457
2145.419922	10083.773438
2143.912109	10058.702148
2142.404297	10076.393555
2140.896484	10094.077148
2139.386719	10062.444336
2137.876953	10154.071289
2136.369141	10186.513672
2134.859375	9933.121094
2133.347656	10088.767578
2131.837891	10173.745117
2130.328125	10099.447266
2128.816406	10194.234375
2127.304688	10160.986328
2125.792969	10331.192383
2124.28125	10186.386719
2122.769531	10213.837891
2121.257812	9980.572266
2119.744141	10201.493164
2118.230469	10335.457031
2116.716797	10389.072266
2115.203125	10221.491211
2113.689453	10345.540039
2112.175781	10425.320312
2110.660156	10313.501953
2109.146484	10468.557617
2107.630859	10366.59375
2106.115234	10513.392578
2104.599609	10701.030273
2103.082031	10574.544922
2101.566406	10763.729492
2100.048828	10887.435547
2098.533203	10859.067383
2097.015625	10874.836914
2095.498047	10884.063477
2093.978516	10829.573242
2092.460938	10954.770508
2090.941406	10681.463867
2089.423828	10733.169922
2087.904297	10515.517578
2086.384766	10484.001953
2084.865234	10473.710938
2083.34375	10482.999023
2081.824219	10516.748047
2080.302734	10253.699219
2078.78125	10256.503906
2077.259766	10358.737305
2075.738281	10278.404297
2074.216797	10294.234375
2072.693359	10199.285156
2071.171875	10329.131836
2069.648438	10191.875
2068.125	10399.814453
2066.601562	10247.949219
2065.078125	10263.762695
2063.552734	10227.504883
2062.029297	10288.863281
2060.503906	10138.767578
2058.978516	10339.956055
2057.453125	10139.513672
2055.927734	10317.864258
2054.400391	10213.383789
2052.875	10352.652344
2051.347656	10192.977539
2049.820312	10124.314453
2048.292969	10201.8125
2046.765625	10092.589844
2045.238281	10090.532227
2043.708984	10103.079102
2042.181641	10177.271484
2040.652344	10290.363281
2039.123047	10259.073242
2037.59375	10206.717773
2036.0625	10083.055664
2034.533203	10089.102539
2033.001953	10159.962891
2031.472656	10229.172852
2029.941406	10225.466797
2028.410156	10293.014648
2026.876953	10240.722656
2025.345703	10309.858398
2023.8125	10325.556641
2022.28125	10334.775391
2020.748047	10237.217773
2019.214844	10301.443359
2017.681641	10255.677734
2016.146484	10272.985352
2014.613281	10359.791992
2013.078125	10226.771484
2011.542969	10200.446289
2010.007812	10191.901367
2008.472656	10415.936523
2006.9375	10365.365234
2005.400391	10098.475586
2003.863281	10288.494141
2002.328125	10260.571289
2000.791016	10206.84375
1999.253906	10116.035156
1997.714844	10170.416016
1996.177734	10132.862305
1994.638672	10050.183594
1993.099609	10239.936523
1991.560547	10223.339844
1990.021484	10258.306641
1988.482422	10378.632812
1986.943359	10292.763672
1985.402344	10245.574219
1983.861328	10330.411133
1982.320312	10317.03125
1980.779297	10277.910156
1979.238281	10406.125
1977.697266	10249.577148
1976.154297	10411.516602
1974.611328	10393.307617
1973.070312	10285.083008
1971.527344	10559.419922
1969.982422	10452.810547
1968.439453	10349.458008
1966.894531	10588.274414
1965.351562	10208.719727
1963.806641	10317.415039
1962.261719	10355.433594
1960.716797	10313.19043
1959.169922	10325.519531
1957.625	10187.042969
1956.078125	10209.015625
1954.53125	10224.564453
1952.984375	10039.697266
1951.4375	10138.625977
1949.890625	10211.87207
1948.34375	10288.291992
1946.794922	10279.775391
1945.246094	10298.490234
1943.697266	10163.47168
1942.148438	10150.181641
1940.599609	10269.750977
1939.048828	10061.204102
1937.5	10227.140625
1935.949219	10341.819336
1934.398438	10440.457031
1932.847656	10308.796875
1931.296875	10295.492188
1929.744141	10087.193359
1928.193359	10353.592773
1926.640625	10070.274414
1925.087891	10250.308594
1923.535156	10297.714844
1921.982422	10309.97168
1920.427734	10223.248047
1918.875	10173.268555
1917.320312	10155.223633
1915.765625	10092.514648
1914.210938	10085.658203
1912.65625	10169.704102
1911.101562	10159.644531
1909.544922	10179.875977
1907.988281	10114.035156
1906.431641	10124.706055
1904.875	9960.129883
1903.318359	10190.630859
1901.761719	10116.87793
1900.203125	10269.236328
1898.646484	10173.210938
1897.087891	10174.303711
1895.529297	10159.484375
1893.970703	10130.353516
1892.410156	10261.873047
1890.851562	10150.042969
1889.291016	10168.625
1887.730469	10142.692383
1886.169922	10167.624023
1884.609375	10016.181641
1883.048828	10185.683594
1881.486328	9942.182617
1879.925781	10032.235352
1878.363281	10223.854492
1876.800781	10139.21582
1875.238281	9962.571289
1873.673828	10120.766602
1872.111328	10161.513672
1870.546875	10268.852539
1868.982422	10055.855469
1867.417969	10221.825195
1865.853516	10105.606445
1864.289062	10170.081055
1862.724609	10166.404297
1861.158203	10115.208984
1859.591797	10284.160156
1858.025391	10367.541992
1856.458984	10082.052734
1854.892578	10233.496094
1853.324219	10348.482422
1851.757812	10219.790039
1850.189453	10201.869141
1848.621094	10357.904297
1847.052734	10211.897461
1845.482422	10307.797852
1843.914062	10245.620117
1842.34375	10200.847656
1840.775391	10167.151367
1839.205078	10127.151367
1837.634766	10191.385742
1836.0625	10134.029297
1834.492188	10168.245117
1832.919922	10246.632812
1831.347656	10134.076172
1829.777344	10202.972656
1828.203125	10314.422852
1826.630859	10332.794922
1825.058594	10114.686523
1823.484375	9995.96582
1821.910156	10058.513672
1820.335938	10149.394531
1818.761719	10167.77832
1817.1875	10209.776367
1815.613281	9993.535156
1814.037109	10192.97168
1812.460938	10127.913086
1810.884766	10319.371094
1809.308594	10251.166016
1807.732422	9989.521484
1806.154297	10151.007812
1804.578125	10177.213867
1803.0	10220.699219
1801.421875	10165.154297
1799.84375	10321.755859
1798.265625	10426.449219
1796.685547	10545.235352
1795.107422	10877.53418
1793.527344	11387.102539
1791.947266	11778.736328
1790.367188	12046.229492
1788.787109	11932.34082
1787.205078	11583.196289
1785.625	11433.376953
1784.042969	11064.092773
1782.460938	10806.269531
1780.878906	10614.381836
1779.294922	10482.12207
1777.712891	10476.821289
1776.128906	10245.958984
1774.546875	10240.708984
1772.962891	10144.645508
1771.378906	10297.527344
1769.792969	10163.927734
1768.208984	10110.1875
1766.623047	10067.420898
1765.037109	10218.625977
1763.451172	10114.863281
1761.865234	10200.328125
1760.279297	10224.791992
1758.693359	10439.914062
1757.105469	10317.438477
1755.517578	10255.94043
1753.929688	10303.798828
1752.341797	10328.212891
1750.753906	10622.711914
1749.164062	10940.501953
1747.576172	11042.797852
1745.986328	11141.929688
1744.396484	11278.458984
1742.806641	11577.132812
1741.214844	11707.276367
1739.625	12050.946289
1738.033203	12757.641602
1736.441406	13153.93457
1734.851562	13925.542969
1733.257812	15122.082031
1731.666016	16466.074219
1730.074219	19034.90625
1728.480469	21932.697266
1726.886719	23875.212891
1725.292969	23017.533203
1723.699219	19887.246094
1722.105469	16192.077148
1720.509766	13655.443359
1718.914062	12343.478516
1717.320312	11829.5
1715.722656	11155.65625
1714.126953	11021.268555
1712.53125	10773.530273
1710.933594	10709.168945
1709.337891	10755.085938
1707.740234	10596.049805
1706.142578	10545.733398
1704.544922	10327.833008
1702.945312	10508.775391
1701.347656	10613.630859
1699.748047	10726.197266
1698.148438	10812.355469
1696.548828	10783.756836
1694.949219	10609.473633
1693.347656	10601.073242
1691.748047	10780.142578
1690.146484	10635.396484
1688.544922	10743.144531
1686.943359	10572.143555
1685.341797	10604.004883
1683.740234	10773.598633
1682.136719	10661.49707
1680.533203	10951.677734
1678.929688	11059.22168
1677.326172	11115.688477
1675.722656	11130.386719
1674.117188	11121.890625
1672.513672	11267.944336
1670.908203	11486.557617
1669.302734	11515.066406
1667.697266	11577.541992
1666.091797	11860.808594
1664.484375	12034.341797
1662.878906	12281.892578
1661.271484	12321.005859
1659.664062	12486.619141
1658.056641	12689.185547
1656.447266	12769.828125
1654.839844	13010.796875
1653.230469	13196.166992
1651.621094	13386.083008
1650.011719	13791.655273
1648.402344	14394.259766
1646.792969	15036.662109
1645.181641	15755.795898
1643.572266	17370.726562
1641.960938	18871.070312
1640.349609	20760.167969
1638.738281	23236.269531
1637.125	26363.623047
1635.513672	29720.384766
1633.900391	32039.294922
1632.287109	33751.484375
1630.673828	33503.128906
1629.060547	31793.375
1627.445312	28947.333984
1625.832031	25142.375
1624.216797	22275.863281
1622.601562	19992.507812
1620.986328	18488.449219
1619.371094	17126.224609
1617.753906	16490.416016
1616.138672	15655.420898
1614.521484	15524.842773
1612.904297	14836.085938
1611.287109	14498.737305
1609.669922	14205.985352
1608.050781	14183.099609
1606.431641	14017.71582
1604.814453	14129.694336
1603.195312	13946.008789
1601.574219	13840.499023
1599.955078	13505.375
1598.335938	12755.5625
1596.714844	12322.857422
1595.09375	12075.472656
1593.472656	11739.462891
1591.851562	11539.714844
1590.228516	11333.932617
1588.607422	11213.848633
1586.984375	11440.782227
1585.361328	11314.612305
1583.738281	11125.852539
1582.115234	11343.496094
1580.490234	11157.861328
1578.867188	11114.305664
1577.242188	10928.795898
1575.617188	11056.246094
1573.992188	10970.010742
1572.367188	10906.694336
1570.740234	11185.073242
1569.115234	11086.662109
1567.488281	11095.019531
1565.861328	11325.926758
1564.234375	11378.425781
1562.605469	11412.618164
1560.978516	11396.522461
1559.349609	11464.202148
1557.720703	11399.373047
1556.091797	11220.387695
1554.462891	11148.024414
1552.833984	10981.339844
1551.203125	10944.049805
1549.572266	10730.319336
1547.943359	10731.117188
1546.310547	10896.131836
1544.679688	10703.826172
1543.048828	10698.547852
1541.416016	10709.986328
1539.783203	10874.864258
1538.150391	10702.467773
1536.517578	10876.389648
1534.884766	11079.084961
1533.251953	11076.766602
1531.617188	11142.744141
1529.982422	11038.749023
1528.347656	11089.535156
1526.712891	11452.743164
1525.078125	11350.262695
1523.441406	11344.854492
1521.804688	11507.698242
1520.167969	11814.44043
1518.53125	11968.024414
1516.894531	12150.325195
1515.257812	12502.172852
1513.619141	12744.851562
1511.980469	13114.591797
1510.34375	13506.879883
1508.703125	14107.828125
1507.064453	14968.745117
1505.425781	15786.947266
1503.785156	17037.316406
1502.144531	19061.285156
1500.503906	22243.833984
1498.863281	26687.005859
1497.222656	32720.917969
1495.580078	40772.09375
1493.939453	49523.730469
1492.296875	56459.617188
1490.654297	59468.773438
1489.009766	58340.835938
1487.367188	54355.117188
1485.722656	48706.863281
1484.080078	44033.945312
1482.435547	41649.355469
1480.791016	40375.535156
1479.144531	42298.207031
1477.5	46372.363281
1475.853516	54359.722656
1474.207031	68475.5
1472.5625	98000.445312
1470.914062	161124.1875
1469.267578	290530.90625
1467.619141	500610.21875
1465.972656	713755.8125
1464.324219	819157.875
1462.675781	770259.4375
1461.027344	604092.625
1459.376953	402169.15625
1457.728516	256671.078125
1456.078125	172655.359375
1454.427734	125067.914062
1452.777344	96670.484375
1451.126953	78813.578125
1449.474609	66740.25
1447.822266	56675.019531
1446.171875	46804.675781
1444.519531	38346.3125
1442.865234	31756.71875
1441.212891	26980.708984
1439.560547	24095.140625
1437.90625	21908.111328
1436.251953	20342.716797
1434.597656	19064.287109
1432.943359	18451.8125
1431.287109	17698.746094
1429.632812	17348.972656
1427.976562	16954.414062
1426.320312	17081.123047
1424.664062	16817.03125
1423.005859	16710.214844
1421.349609	17044.902344
1419.691406	17101.162109
1418.033203	17595.679688
1416.375	18054.097656
1414.716797	18621.470703
1413.058594	19596.712891
1411.398438	20888.398438
1409.738281	22810.121094
1408.078125	24438.216797
1406.417969	27399.453125
1404.757812	30720.826172
1403.097656	35045.601562
1401.435547	38959.546875
1399.773438	42331.601562
1398.111328	44578.699219
1396.449219	44578.257812
1394.787109	42619.542969
1393.123047	39230.167969
1391.458984	35454.605469
1389.794922	30632.810547
1388.130859	26568.570312
1386.466797	23402.947266
1384.802734	20529.119141
1383.136719	18453.25
1381.470703	16671.574219
1379.804688	15237.496094
1378.138672	14128.472656
1376.472656	13342.80957
1374.804688	12564.916016
1373.138672	11846.84375
1371.470703	11444.329102
1369.802734	11000.353516
1368.132812	10553.592773
1366.464844	10380.463867
1364.794922	10116.773438
1363.126953	9885.874023
1361.457031	9684.775391
1359.785156	9323.396484
1358.115234	9351.119141
1356.445312	9151.742188
1354.773438	9023.677734
1353.101562	9020.288086
1351.429688	8921.969727
1349.757812	8891.90918
1348.083984	8686.907227
1346.412109	8772.530273
1344.738281	8551.335938
1343.064453	8545.083984
1341.390625	8513.651367
1339.716797	8704.394531
1338.041016	8468.591797
1336.365234	8417.946289
1334.691406	8414.686523
1333.015625	8362.59375
1331.337891	8489.544922
1329.662109	8535.084961
1327.984375	8238.978516
1326.308594	8334.824219
1324.630859	8466.106445
1322.953125	8453.970703
1321.273438	8428.540039
1319.595703	8349.935547
1317.916016	8450.083984
1316.236328	8464.541016
1314.556641	8347.589844
1312.876953	8344.347656
1311.197266	8411.944336
1309.515625	8593.12207
1307.833984	8443.788086
1306.152344	8456.749023
1304.470703	8475.602539
1302.789062	8494.447266
1301.105469	8333.466797
1299.423828	8331.703125
1297.740234	8299.0
1296.056641	8235.37793
1294.373047	8198.290039
1292.6875	8049.318359
1291.003906	8091.774902
1289.318359	8166.590332
1287.632812	8016.247559
1285.947266	8032.202637
1284.259766	7973.139648
1282.574219	7997.918945
1280.886719	8034.448242
1279.199219	8013.637207
1277.511719	7951.6875
1275.824219	8017.586426
1274.136719	8015.886719
1272.447266	7741.026855
1270.757812	7952.288086
1269.068359	7888.946777
1267.378906	7940.109863
1265.689453	7799.026367
1263.998047	7741.624512
1262.308594	7619.709961
1260.617188	7766.202637
1258.925781	7848.123535
1257.232422	7721.864746
1255.541016	7708.502441
1253.847656	7572.069824
1252.154297	7595.365723
1250.460938	7693.34375
1248.767578	7397.396484
1247.074219	7584.674316
1245.378906	7667.95459
1243.685547	7635.59668
1241.990234	7454.025879
1240.294922	7430.502441
1238.597656	7449.397949
1236.902344	7507.760742
1235.205078	7440.386719
1233.507812	7263.431641
1231.810547	7443.070312
1230.113281	7432.724121
1228.416016	7412.157715
1226.716797	7406.202148
1225.019531	7401.708496
1223.320312	7343.211426
1221.619141	7308.086914
1219.919922	7287.566895
1218.220703	7391.041504
1216.519531	7249.468262
1214.818359	7405.395508
1213.117188	7330.934082
1211.416016	7230.270508
1209.712891	7335.102051
1208.011719	7381.616211
1206.308594	7193.615234
1204.605469	7296.929688
1202.902344	7263.348145
1201.197266	7237.058105
1199.494141	7203.50293
1197.789062	7300.90625
1196.083984	7166.980469
1194.378906	7158.183594
1192.673828	7284.613281
1190.966797	7271.432617
1189.261719	7171.053711
1187.554688	7121.575195
1185.847656	7000.931152
1184.140625	7074.96875
1182.431641	7048.775391
1180.724609	6950.0
1179.015625	6992.065918
1177.306641	6984.771484
1175.597656	6987.63623
1173.888672	7141.363281
1172.177734	7142.742188
1170.466797	7097.720215
1168.755859	7071.562988
1167.044922	7014.979492
1165.333984	7110.571777
1163.623047	7033.720703
1161.910156	6842.474121
1160.197266	6751.230957
1158.484375	6716.491211
1156.771484	6859.811035
1155.058594	7033.461426
1153.34375	6816.37207
1151.628906	6726.675781
1149.914062	6726.6875
1148.199219	6845.268555
1146.484375	6845.253906
1144.767578	6822.112793
1143.052734	6696.382324
1141.335938	6660.279785
1139.619141	6720.969238
1137.902344	6853.838379
1136.183594	6699.330566
1134.464844	6656.038574
1132.748047	6703.686523
1131.029297	6682.054688
1129.308594	6690.726074
1127.589844	6670.547363
1125.869141	6563.858887
1124.150391	6573.990234
1122.429688	6690.777344
1120.708984	6656.203613
1118.986328	6597.152344
1117.265625	6637.515137
1115.542969	6533.848145
1113.820312	6584.285156
1112.097656	6483.551758
1110.375	6532.538086
1108.650391	6472.146973
1106.927734	6601.675293
1105.203125	6411.849121
1103.478516	6453.617188
1101.753906	6496.805176
1100.027344	6416.361328
1098.302734	6314.395508
1096.576172	6440.915039
1094.849609	6525.723633
1093.123047	6497.041016
1091.394531	6482.728516
1089.667969	6517.229492
1087.939453	6567.502441
1086.210938	6518.745605
1084.482422	6471.443359
1082.753906	6399.77832
1081.023438	6394.106934
1079.294922	6303.850586
1077.564453	6440.104004
1075.833984	6372.804199
1074.103516	6455.972168
1072.371094	6348.588867
1070.640625	6321.450684
1068.908203	6394.552246
1067.175781	6373.141113
1065.443359	6444.768066
1063.708984	6447.680176
1061.976562	6476.341309
1060.242188	6549.329102
1058.507812	6526.476074
1056.773438	6566.538086
1055.037109	6719.503418
1053.302734	6779.513184
1051.566406	6822.351562
1049.830078	6748.038086
1048.09375	6816.570801
1046.357422	6849.377441
1044.619141	6880.742188
1042.882812	6740.824707
1041.144531	6859.241211
1039.40625	6931.954102
1037.667969	6836.330566
1035.927734	6786.379395
1034.189453	6800.606445
1032.449219	6801.998047
1030.708984	6874.643066
1028.96875	6810.477051
1027.226562	6628.106445
1025.486328	6808.978516
1023.744141	6834.570312
1022.001953	6895.739746
1020.259766	6924.147949
1018.515625	6975.310547
1016.773438	7077.666016
1015.029297	7042.009766
1013.285156	7017.744629
1011.541016	7006.285156
1009.796875	7033.208984
1008.050781	6909.481934
1006.306641	6888.105957
1004.560547	6758.780273
1002.814453	6885.145996
1001.066406	6865.208008
999.320312	6973.041016
997.572266	6964.446289
995.826172	6879.229004
994.076172	6933.078613
992.328125	6863.506348
990.580078	6921.589355
988.830078	7056.206543
987.080078	7129.814453
985.330078	7139.618164
983.580078	7186.255371
981.830078	7368.860352
980.078125	7667.517578
978.328125	7852.771484
976.576172	8141.286133
974.822266	8320.696289
973.070312	8560.874023
971.318359	8935.345703
969.564453	9257.323242
967.810547	9758.751953
966.056641	10312.276367
964.300781	10758.134766
962.546875	11366.318359
960.791016	11927.614258
959.035156	12778.24707
957.279297	13614.389648
955.523438	14375.336914
953.767578	15279.946289
952.009766	16181.341797
950.251953	17024.494141
948.494141	17936.410156
946.736328	18558.789062
944.976562	18817.078125
943.21875	18794.693359
941.458984	18684.927734
939.699219	18451.193359
937.939453	18051.304688
936.177734	17748.783203
934.417969	17260.490234
932.65625	16796.34375
930.894531	16692.773438
929.132812	16143.095703
927.369141	15374.142578
925.607422	15275.164062
923.84375	15193.104492
922.080078	15232.012695
920.316406	15396.02832
918.550781	15260.580078
916.787109	14730.301758
915.021484	14034.461914
913.255859	13386.680664
911.490234	13209.647461
909.724609	13275.595703
907.957031	14414.001953
906.189453	17056.441406
904.421875	25634.564453
902.654297	46181.070312
900.886719	83330.703125
899.117188	119472.882812
[truncated: 430 more rows]
