# Supplementary material for: Kidney stone growth through the lens of Raman mapping
Source: Sci Rep. 2024 May 12;14:10834. doi: 10.1038/s41598-024-61652-9 (PMC11088632; doi:10.1038/s41598-024-61652-9)
Supplement: Supplementary file 2 — Supplementary Information. [file 41598_2024_61652_MOESM2_ESM.zip › raman_spectra_CSV/com_1490_wavenumber_peak.csv]

#Wave	#Intensity
3798.337891	18093.447266
3797.151367	17974.316406
3795.964844	18142.322266
3794.777344	18224.605469
3793.589844	18116.771484
3792.402344	17954.675781
3791.214844	18151.791016
3790.027344	17987.658203
3788.838867	18092.851562
3787.650391	18285.654297
3786.461914	18067.337891
3785.273438	18245.46875
3784.083984	18285.873047
3782.895508	18244.931641
3781.706055	17947.550781
3780.515625	18194.361328
3779.326172	18195.140625
3778.135742	18045.884766
3776.945312	18059.191406
3775.754883	18393.28125
3774.564453	18475.244141
3773.373047	18267.740234
3772.181641	18041.576172
3770.990234	18119.392578
3769.798828	18224.234375
3768.607422	18453.878906
3767.415039	18333.941406
3766.222656	18305.566406
3765.030273	18404.052734
3763.836914	18573.193359
3762.644531	18511.525391
3761.451172	18337.646484
3760.257812	18564.886719
3759.063477	18470.011719
3757.870117	18312.851562
3756.675781	18301.130859
3755.481445	18387.005859
3754.287109	18474.923828
3753.091797	18413.359375
3751.897461	18492.9375
3750.702148	18211.451172
3749.506836	18481.890625
3748.310547	18378.884766
3747.115234	18387.898438
3745.918945	18730.720703
3744.722656	18374.820312
3743.525391	18491.601562
3742.329102	18399.046875
3741.131836	18306.525391
3739.93457	18491.609375
3738.737305	18401.175781
3737.539062	18613.087891
3736.341797	18350.832031
3735.143555	18450.900391
3733.945312	18596.458984
3732.746094	18483.324219
3731.547852	18337.132812
3730.348633	18650.164062
3729.149414	18696.3125
3727.950195	18533.619141
3726.75	18604.576172
3725.550781	18638.304688
3724.350586	18589.361328
3723.149414	18583.824219
3721.949219	18774.521484
3720.748047	18599.599609
3719.546875	18722.082031
3718.345703	18514.201172
3717.144531	18576.792969
3715.942383	18676.505859
3714.741211	18761.740234
3713.539062	18733.478516
3712.335938	18663.976562
3711.133789	18864.640625
3709.930664	18671.431641
3708.727539	18830.792969
3707.524414	18662.392578
3706.321289	18961.814453
3705.117188	18855.257812
3703.913086	18676.644531
3702.708984	19039.736328
3701.504883	18612.005859
3700.299805	19117.023438
3699.094727	18994.066406
3697.889648	19058.425781
3696.68457	18614.546875
3695.479492	18753.009766
3694.273438	18788.580078
3693.067383	18733.65625
3691.861328	18919.302734
3690.654297	18804.759766
3689.448242	18914.279297
3688.241211	19015.537109
3687.03418	18720.246094
3685.826172	18981.716797
3684.619141	19031.560547
3683.411133	19079.332031
3682.203125	18934.109375
3680.995117	18871.041016
3679.786133	18953.699219
3678.578125	19157.378906
3677.369141	19205.076172
3676.15918	19410.683594
3674.950195	19251.201172
3673.740234	18907.257812
3672.530273	18967.261719
3671.320312	19170.705078
3670.110352	19126.132812
3668.899414	19136.892578
3667.689453	19196.804688
3666.478516	19119.482422
3665.266602	19398.462891
3664.055664	19222.867188
3662.84375	19071.896484
3661.631836	19289.333984
3660.419922	19353.236328
3659.207031	19339.382812
3657.995117	19270.310547
3656.782227	19266.697266
3655.569336	19530.914062
3654.355469	19414.826172
3653.142578	19521.546875
3651.928711	19393.244141
3650.714844	19481.541016
3649.500977	19367.589844
3648.286133	19274.101562
3647.071289	19392.996094
3645.856445	19632.287109
3644.641602	19389.804688
3643.426758	19859.597656
3642.210938	19504.947266
3640.995117	19419.693359
3639.779297	19724.015625
3638.5625	19589.810547
3637.34668	19633.025391
3636.129883	19916.75
3634.913086	19709.214844
3633.695312	19807.396484
3632.478516	19601.996094
3631.260742	19685.900391
3630.042969	19672.023438
3628.825195	19841.396484
3627.606445	19646.316406
3626.388672	20023.228516
3625.169922	19834.292969
3623.950195	19907.880859
3622.731445	20129.933594
3621.511719	19959.384766
3620.291992	19691.296875
3619.072266	20025.076172
3617.852539	19893.261719
3616.631836	19954.556641
3615.411133	19989.412109
3614.19043	20040.507812
3612.969727	20099.707031
3611.748047	20089.837891
3610.527344	20232.248047
3609.305664	20098.529297
3608.083008	20159.699219
3606.861328	20166.056641
3605.638672	20257.619141
3604.416016	19921.150391
3603.193359	20239.865234
3601.969727	20296.890625
3600.74707	20183.601562
3599.523438	20250.75
3598.299805	20127.376953
3597.075195	20239.082031
3595.851562	20518.882812
3594.626953	20589.962891
3593.402344	20256.017578
3592.176758	20327.119141
3590.952148	20216.011719
3589.726562	20428.759766
3588.500977	20497.761719
3587.275391	20336.105469
3586.048828	20572.982422
3584.823242	20510.464844
3583.59668	20500.539062
3582.369141	20781.722656
3581.142578	20711.113281
3579.915039	20806.234375
3578.6875	20319.4375
3577.459961	20388.333984
3576.232422	20535.970703
3575.003906	20538.164062
3573.775391	20399.03125
3572.546875	20718.154297
3571.318359	20595.183594
3570.088867	20964.591797
3568.859375	20845.652344
3567.629883	20829.625
3566.400391	20704.705078
3565.170898	20960.902344
3563.94043	20975.095703
3562.709961	21100.136719
3561.478516	20836.212891
3560.248047	20979.363281
3559.016602	20641.029297
3557.785156	20721.726562
3556.553711	20965.494141
3555.322266	20715.931641
3554.089844	20945.515625
3552.857422	21068.353516
3551.625	21012.068359
3550.392578	21086.564453
3549.15918	21283.720703
3547.925781	21267.642578
3546.692383	20931.890625
3545.458984	20931.964844
3544.224609	21030.517578
3542.990234	21303.853516
3541.755859	21217.464844
3540.521484	21333.982422
3539.287109	21418.324219
3538.051758	21335.976562
3536.816406	21076.996094
3535.581055	21295.814453
3534.344727	21396.148438
3533.108398	21315.869141
3531.87207	21281.757812
3530.635742	21454.236328
3529.399414	21696.835938
3528.162109	21390.003906
3526.924805	21420.044922
3525.6875	21686.558594
3524.450195	21794.673828
3523.211914	21558.169922
3521.973633	21650.244141
3520.735352	21740.279297
3519.49707	21630.056641
3518.257812	21525.880859
3517.018555	21802.021484
3515.779297	21791.902344
3514.540039	21713.759766
3513.299805	21915.693359
3512.060547	21933.554688
3510.819336	21937.410156
3509.579102	22051.21875
3508.338867	22033.0625
3507.097656	22148.806641
3505.856445	22138.628906
3504.615234	22266.292969
3503.373047	22341.978516
3502.131836	22517.480469
3500.889648	22115.910156
3499.646484	22359.257812
3498.404297	22195.367188
3497.161133	22418.650391
3495.917969	22514.166016
3494.674805	22284.511719
3493.431641	22599.386719
3492.1875	22826.408203
3490.943359	22435.34375
3489.699219	22632.412109
3488.455078	22424.867188
3487.209961	22506.300781
3485.96582	22685.3125
3484.719727	22424.097656
3483.474609	22443.75
3482.229492	22517.150391
3480.983398	22341.705078
3479.737305	22464.847656
3478.490234	22486.464844
3477.244141	22504.09375
3475.99707	22521.714844
3474.75	22610.919922
3473.50293	22533.074219
3472.254883	22622.240234
3471.007812	22637.833984
3469.759766	23011.105469
3468.510742	22965.027344
3467.262695	22811.701172
3466.013672	22467.773438
3464.764648	22811.005859
3463.515625	22792.791016
3462.266602	22893.673828
3461.016602	22875.445312
3459.766602	23113.177734
3458.516602	22942.164062
3457.266602	23090.539062
3456.015625	23032.625
3454.764648	23331.603516
3453.513672	23237.982422
3452.262695	23273.216797
3451.010742	23540.273438
3449.758789	23246.568359
3448.506836	23507.583984
3447.254883	23309.052734
3446.001953	23403.634766
3444.749023	23745.634766
3443.496094	23654.044922
3442.243164	23505.103516
3440.989258	24104.091797
3439.736328	23749.392578
3438.481445	23996.064453
3437.227539	23904.509766
3435.973633	23799.150391
3434.71875	24128.6875
3433.463867	23823.720703
3432.208984	24036.548828
3430.953125	23879.875
3429.697266	24189.390625
3428.441406	24147.283203
3427.185547	24103.212891
3425.929688	24317.755859
3424.672852	24324.982422
3423.416016	23880.332031
3422.15918	24242.755859
3420.901367	24340.724609
3419.644531	24117.199219
3418.386719	24552.324219
3417.12793	24159.300781
3415.870117	24272.974609
3414.611328	24033.861328
3413.352539	24366.212891
3412.09375	23790.320312
3410.834961	24004.419922
3409.575195	24242.064453
3408.31543	23902.771484
3407.055664	24045.861328
3405.795898	23883.853516
3404.535156	23977.699219
3403.274414	23921.994141
3402.013672	23799.4375
3400.75293	23944.371094
3399.491211	23981.111328
3398.229492	23833.052734
3396.967773	23901.244141
3395.706055	23550.857422
3394.443359	23674.083984
3393.180664	23463.335938
3391.917969	23572.783203
3390.655273	23642.916016
3389.391602	23927.007812
3388.12793	23539.714844
3386.864258	23751.105469
3385.600586	23819.185547
3384.335938	23742.074219
3383.072266	23776.785156
3381.807617	23593.820312
3380.541992	23657.953125
3379.277344	23639.732422
3378.011719	23601.917969
3376.746094	23742.427734
3375.480469	23700.689453
3374.213867	23952.767578
3372.947266	23515.423828
3371.680664	24206.017578
3370.414062	24393.253906
3369.146484	24024.574219
3367.879883	24131.541016
3366.612305	24250.203125
3365.34375	24126.267578
3364.076172	24070.828125
3362.807617	24060.378906
3361.539062	24577.773438
3360.270508	24270.132812
3359.000977	24488.292969
3357.731445	24483.630859
3356.461914	24602.037109
3355.192383	24761.412109
3353.922852	24844.570312
3352.652344	24910.123047
3351.381836	24827.298828
3350.111328	25070.423828
3348.839844	24829.548828
3347.568359	24824.818359
3346.296875	25065.851562
3345.025391	25111.777344
3343.753906	24947.113281
3342.481445	25078.816406
3341.208984	25331.306641
3339.936523	25151.101562
3338.663086	25424.910156
3337.390625	25474.605469
3336.117188	25413.269531
3334.842773	25256.546875
3333.569336	25253.679688
3332.294922	25235.240234
3331.020508	25432.816406
3329.746094	25122.496094
3328.47168	25199.408203
3327.196289	25105.134766
3325.920898	25405.642578
3324.645508	25540.777344
3323.369141	25228.783203
3322.09375	24953.832031
3320.817383	25017.078125
3319.540039	25035.619141
3318.263672	24659.855469
3316.986328	25010.529297
3315.708984	24763.058594
3314.431641	24989.337891
3313.154297	24796.304688
3311.875977	25185.490234
3310.597656	24808.181641
3309.319336	24733.615234
3308.040039	24618.349609
3306.761719	24452.712891
3305.482422	24612.828125
3304.202148	24730.238281
3302.922852	24719.701172
3301.642578	24928.107422
3300.362305	24545.603516
3299.082031	24618.386719
3297.801758	24524.609375
3296.520508	24477.332031
3295.239258	24853.982422
3293.958008	24733.117188
3292.675781	24575.53125
3291.394531	24741.076172
3290.112305	24867.875
3288.829102	24834.115234
3287.546875	24750.097656
3286.263672	24656.445312
3284.980469	24777.359375
3283.697266	25060.541016
3282.414062	24812.322266
3281.129883	24768.947266
3279.845703	24648.337891
3278.561523	25153.373047
3277.276367	24723.853516
3275.991211	24962.322266
3274.706055	24874.568359
3273.420898	25095.548828
3272.135742	25121.613281
3270.849609	25051.234375
3269.563477	25221.916016
3268.277344	25492.783203
3266.990234	25325.992188
3265.704102	25500.373047
3264.416992	25441.542969
3263.128906	25448.234375
3261.841797	25547.371094
3260.553711	25748.53125
3259.265625	25456.728516
3257.977539	25517.304688
3256.688477	25847.300781
3255.399414	25686.490234
3254.110352	25458.404297
3252.821289	25695.890625
3251.532227	25608.275391
3250.242188	25787.957031
3248.952148	25711.890625
3247.662109	25501.310547
3246.371094	25559.839844
3245.080078	25750.916016
3243.789062	25715.248047
3242.498047	25516.347656
3241.206055	25515.298828
3239.915039	25504.650391
3238.623047	25616.849609
3237.330078	25636.888672
3236.038086	25526.447266
3234.745117	25402.619141
3233.452148	25407.339844
3232.15918	25298.919922
3230.865234	25437.863281
3229.571289	25310.308594
3228.277344	25368.699219
3226.983398	25269.945312
3225.688477	25238.279297
3224.393555	25409.658203
3223.098633	25433.509766
3221.803711	25327.15625
3220.507812	25511.8125
3219.211914	25470.556641
3217.916016	25431.226562
3216.620117	25428.261719
3215.323242	25601.275391
3214.026367	25068.525391
3212.729492	25073.275391
3211.432617	24991.996094
3210.134766	25134.375
3208.836914	24797.039062
3207.539062	25076.962891
3206.241211	25033.945312
3204.942383	25434.037109
3203.643555	25043.429688
3202.344727	24956.529297
3201.044922	24703.595703
3199.746094	25078.628906
3198.446289	24936.433594
3197.146484	24914.474609
3195.845703	24772.363281
3194.544922	24767.605469
3193.245117	24934.443359
3191.943359	24777.154297
3190.642578	24673.291016
3189.34082	24714.283203
3188.039062	24873.376953
3186.737305	24586.693359
3185.43457	24629.578125
3184.132812	24659.119141
3182.830078	24481.146484
3181.526367	24506.894531
3180.223633	24736.244141
3178.919922	24510.792969
3177.616211	24315.861328
3176.3125	24661.125
3175.007812	24591.734375
3173.703125	24537.576172
3172.398438	24645.001953
3171.09375	24465.429688
3169.788086	24415.125
3168.482422	24457.919922
3167.176758	24660.238281
3165.871094	24478.896484
3164.564453	24468.492188
3163.258789	24374.570312
3161.951172	24371.779297
3160.644531	24473.347656
3159.336914	24548.316406
3158.029297	24154.765625
3156.72168	24481.978516
3155.414062	24462.099609
3154.105469	24487.722656
3152.796875	24376.875
3151.488281	24637.46875
3150.179688	24517.158203
3148.870117	24593.888672
3147.560547	24401.666016
3146.250977	24563.591797
3144.94043	24483.138672
3143.630859	24468.960938
3142.320312	24363.953125
3141.008789	24451.96875
3139.698242	24460.5
3138.386719	24306.380859
3137.075195	24335.734375
3135.763672	24357.513672
3134.451172	24524.826172
3133.138672	24476.634766
3131.826172	24528.601562
3130.513672	24550.322266
3129.200195	24521.037109
3127.887695	24435.113281
3126.573242	24573.890625
3125.259766	24801.330078
3123.945312	24624.810547
3122.631836	24684.216797
3121.316406	24803.96875
3120.001953	24538.896484
3118.686523	24460.619141
3117.371094	25053.583984
3116.055664	24747.142578
3114.740234	24928.955078
3113.423828	24961.833984
3112.107422	25071.941406
3110.791016	24918.298828
3109.473633	25047.203125
3108.157227	24993.416016
3106.839844	24789.046875
3105.521484	24925.425781
3104.204102	24856.634766
3102.885742	24912.044922
3101.567383	25010.695312
3100.249023	24987.060547
3098.929688	25138.306641
3097.610352	25078.935547
3096.291016	25275.212891
3094.97168	25270.333984
3093.651367	25303.033203
3092.332031	25410.859375
3091.010742	25496.103516
3089.69043	25429.212891
3088.369141	25781.015625
3087.047852	25618.361328
3085.726562	25684.728516
3084.405273	25831.751953
3083.083008	25997.476562
3081.760742	26181.892578
3080.438477	26088.697266
3079.116211	26243.023438
3077.792969	26316.683594
3076.469727	26328.464844
3075.146484	26604.449219
3073.822266	26563.712891
3072.498047	26206.4375
3071.173828	26478.535156
3069.849609	26057.75
3068.524414	25962.857422
3067.199219	26113.183594
3065.874023	26184.857422
3064.548828	26134.892578
3063.222656	26197.177734
3061.896484	26102.34375
3060.570312	26050.548828
3059.244141	26056.726562
3057.916992	26003.089844
3056.589844	26029.828125
3055.262695	25867.847656
3053.935547	25846.03125
3052.607422	25730.837891
3051.279297	25664.238281
3049.951172	25775.023438
3048.62207	25973.492188
3047.292969	25479.515625
3045.963867	25670.498047
3044.634766	25682.320312
3043.304688	25669.886719
3041.975586	25614.568359
3040.644531	25691.644531
3039.314453	25824.609375
3037.983398	25702.197266
3036.65332	25741.939453
3035.321289	25712.736328
3033.990234	25635.113281
3032.658203	25510.964844
3031.326172	25565.603516
3029.994141	25845.464844
3028.662109	25652.480469
3027.329102	25377.693359
3025.996094	25649.982422
3024.663086	25447.84375
3023.329102	25580.53125
3021.995117	25491.902344
3020.661133	25643.119141
3019.327148	25454.142578
3017.992188	25493.808594
3016.657227	25563.183594
3015.322266	25324.173828
3013.987305	25361.980469
3012.651367	25492.613281
3011.31543	25456.109375
3009.979492	25527.273438
3008.643555	25390.564453
3007.306641	25398.626953
3005.969727	25493.873047
3004.632812	25535.294922
3003.294922	25687.958984
3001.958008	25384.488281
3000.619141	25492.632812
2999.28125	25528.458984
2997.943359	25227.042969
2996.604492	25477.796875
2995.265625	25637.695312
2993.925781	25667.904297
2992.586914	25637.001953
2991.24707	25285.871094
2989.907227	25478.990234
2988.566406	25555.460938
2987.225586	25604.150391
2985.884766	25752.699219
2984.543945	25956.667969
2983.203125	25787.074219
2981.861328	26114.808594
2980.519531	26057.986328
2979.177734	26021.511719
2977.834961	26452.466797
2976.492188	26434.398438
2975.149414	26647.183594
2973.806641	26618.001953
2972.462891	26760.515625
2971.119141	26760.853516
2969.775391	26951.259766
2968.431641	26680.34375
2967.086914	26481.472656
2965.742188	26640.464844
2964.397461	26432.457031
2963.051758	26724.128906
2961.706055	26724.464844
2960.360352	26593.955078
2959.014648	26188.966797
2957.667969	26303.613281
2956.321289	26372.167969
2954.974609	26297.066406
2953.62793	26109.6875
2952.280273	25587.376953
2950.932617	25904.457031
2949.584961	25890.21875
2948.237305	25658.908203
2946.888672	25852.556641
2945.540039	25420.902344
2944.191406	25324.029297
2942.841797	25186.751953
2941.492188	25115.6875
2940.142578	25125.5
2938.792969	24918.527344
2937.442383	24939.390625
2936.091797	24736.205078
2934.741211	24799.324219
2933.390625	24456.730469
2932.039062	25004.400391
2930.6875	24795.849609
2929.335938	24541.515625
2927.983398	24703.652344
2926.631836	24697.007812
2925.279297	24778.373047
2923.925781	24749.714844
2922.573242	24543.283203
2921.219727	24587.978516
2919.866211	24949.609375
2918.511719	24805.535156
2917.158203	24710.962891
2915.803711	24521.212891
2914.449219	24604.306641
2913.09375	24594.019531
2911.738281	24422.699219
2910.382812	24346.583984
2909.027344	24572.322266
2907.671875	24540.099609
2906.31543	24348.804688
2904.958984	24236.193359
2903.601562	24538.541016
2902.245117	24433.246094
2900.887695	24751.878906
2899.529297	24336.03125
2898.171875	24468.265625
2896.813477	24454.361328
2895.455078	24528.095703
2894.09668	24200.226562
2892.738281	24427.277344
2891.378906	24178.011719
2890.019531	24315.585938
2888.65918	24212.349609
2887.299805	24132.859375
2885.939453	24445.384766
2884.579102	24469.777344
2883.217773	24353.830078
2881.856445	24330.853516
2880.495117	24125.708984
2879.133789	24470.710938
2877.772461	24201.878906
2876.410156	24219.001953
2875.047852	24079.566406
2873.68457	24062.123047
2872.322266	24113.832031
2870.958984	24334.712891
2869.595703	24251.744141
2868.231445	24279.742188
2866.868164	24482.273438
2865.503906	24310.248047
2864.138672	24125.564453
2862.774414	24222.609375
2861.40918	24388.654297
2860.043945	24396.603516
2858.678711	24479.007812
2857.3125	24336.226562
2855.946289	24324.207031
2854.580078	24119.800781
2853.213867	24534.271484
2851.84668	24295.429688
2850.479492	24111.095703
2849.112305	24226.080078
2847.744141	24241.287109
2846.375977	24077.011719
2845.007812	24326.056641
2843.639648	24256.060547
2842.270508	24354.589844
2840.901367	24353.447266
2839.532227	24364.982422
2838.163086	24381.943359
2836.792969	23939.054688
2835.422852	24182.347656
2834.052734	24360.394531
2832.681641	24254.302734
2831.310547	24446.734375
2829.939453	24259.277344
2828.568359	24184.005859
2827.196289	24092.490234
2825.824219	24051.621094
2824.452148	24139.080078
2823.079102	24345.755859
2821.707031	24144.078125
2820.333984	24206.177734
2818.959961	23793.324219
2817.586914	24471.125
2816.212891	24358.025391
2814.838867	24142.097656
2813.463867	24211.347656
2812.089844	24091.146484
2810.714844	24378.623047
2809.338867	24168.265625
2807.963867	24201.390625
2806.587891	24277.765625
2805.211914	24233.357422
2803.835938	24023.189453
2802.458984	24175.214844
2801.082031	24094.826172
2799.705078	24286.394531
2798.328125	24148.396484
2796.950195	24071.654297
2795.572266	23971.544922
2794.194336	24227.763672
2792.81543	24365.138672
2791.436523	24047.378906
2790.057617	23925.767578
2788.678711	24228.537109
2787.298828	24200.414062
2785.918945	24129.164062
2784.539062	24011.220703
2783.158203	24038.847656
2781.77832	23992.816406
2780.397461	24103.046875
2779.015625	24013.923828
2777.634766	23933.810547
2776.25293	23943.472656
2774.871094	24003.373047
2773.488281	24115.28125
2772.105469	23949.103516
2770.722656	24503.958984
2769.339844	24099.285156
2767.957031	24073.039062
2766.573242	23962.560547
2765.189453	24002.654297
2763.804688	24037.357422
2762.420898	23866.041016
2761.036133	24074.480469
2759.650391	23951.568359
2758.265625	24070.390625
2756.879883	24112.199219
2755.494141	24003.666016
2754.108398	24288.802734
2752.72168	24153.441406
2751.334961	24213.082031
2749.948242	23712.996094
2748.561523	24123.111328
2747.173828	24129.091797
2745.786133	23881.300781
2744.398438	23982.023438
2743.009766	24077.347656
2741.621094	24169.060547
2740.232422	24210.734375
2738.84375	23857.828125
2737.454102	23917.394531
2736.064453	24050.109375
2734.674805	23920.476562
2733.28418	23789.109375
2731.893555	23991.326172
2730.50293	24100.734375
2729.112305	23940.878906
2727.720703	24007.46875
2726.329102	23892.248047
2724.9375	24055.039062
2723.545898	24093.060547
2722.15332	24058.039062
2720.760742	24110.287109
2719.368164	24176.757812
2717.974609	23988.648438
2716.581055	23966.126953
2715.1875	23769.232422
2713.792969	24084.779297
2712.399414	24168.970703
2711.004883	23945.472656
2709.609375	24177.230469
2708.214844	23943.150391
2706.819336	24139.267578
2705.423828	24212.697266
2704.027344	23886.363281
2702.631836	24142.763672
2701.235352	23889.380859
2699.837891	24003.634766
2698.441406	24187.074219
2697.043945	24084.689453
2695.646484	23687.777344
2694.248047	24043.259766
2692.850586	24091.734375
2691.452148	24280.289062
2690.052734	24270.183594
2688.654297	24315.033203
2687.254883	24095.777344
2685.855469	24243.421875
2684.456055	24134.109375
2683.055664	23943.357422
2681.655273	24264.498047
2680.254883	24056.085938
2678.853516	23976.986328
2677.453125	24138.630859
2676.050781	24107.324219
2674.649414	24309.570312
2673.24707	24264.087891
2671.845703	24381.328125
2670.442383	24006.960938
2669.040039	24163.097656
2667.636719	23857.849609
2666.233398	24146.488281
2664.830078	24169.990234
2663.425781	24124.587891
2662.021484	24234.621094
2660.617188	24215.708984
2659.211914	24546.355469
2657.807617	24725.074219
2656.402344	24951.369141
2654.996094	24794.705078
2653.59082	24766.873047
2652.18457	24225.824219
2650.77832	24196.349609
2649.371094	24325.554688
2647.963867	24267.869141
2646.556641	24074.509766
2645.149414	24388.660156
2643.741211	24348.607422
2642.333008	24093.699219
2640.924805	24335.460938
2639.516602	23982.0625
2638.107422	23979.082031
2636.698242	24389.662109
2635.289062	24127.953125
2633.878906	24313.169922
2632.46875	24245.044922
2631.058594	24131.224609
2629.648438	24082.498047
2628.237305	24385.341797
2626.826172	24440.269531
2625.414062	24150.791016
2624.00293	24202.226562
2622.59082	24190.412109
2621.178711	24164.552734
2619.765625	24017.560547
2618.353516	24312.966797
2616.939453	24158.982422
2615.526367	24434.939453
2614.113281	24205.554688
2612.699219	24376.15625
2611.28418	24395.880859
2609.870117	24094.751953
2608.455078	24275.787109
2607.040039	24197.373047
2605.625	24355.535156
2604.208984	24224.578125
2602.792969	24603.357422
2601.376953	24377.837891
2599.960938	24066.617188
2598.543945	24385.685547
2597.126953	24386.103516
2595.708984	24160.800781
2594.291992	24486.652344
2592.874023	24219.439453
2591.456055	24267.099609
2590.037109	24171.375
2588.618164	24159.589844
2587.199219	24406.46875
2585.780273	24338.724609
2584.360352	24300.707031
2582.94043	24395.447266
2581.520508	24313.771484
2580.100586	24202.447266
2578.679688	24459.488281
2577.258789	24374.355469
2575.836914	24116.505859
2574.416016	24298.392578
2572.994141	24413.921875
2571.571289	24117.851562
2570.149414	24189.78125
2568.726562	24439.486328
2567.303711	24251.638672
2565.880859	24250.310547
2564.457031	24289.050781
2563.033203	24277.261719
2561.609375	24154.023438
2560.18457	24218.873047
2558.759766	24217.546875
2557.334961	24405.923828
2555.910156	24432.400391
2554.484375	24437.986328
2553.058594	23986.111328
2551.632812	24283.939453
2550.206055	24164.363281
2548.779297	24168.253906
2547.352539	24224.283203
2545.925781	24200.357422
2544.498047	24320.634766
2543.070312	24355.751953
2541.641602	24345.703125
2540.213867	24153.347656
2538.785156	24497.46875
2537.356445	24516.898438
2535.926758	24130.271484
2534.49707	24468.984375
2533.067383	24507.484375
2531.637695	24199.125
2530.207031	24556.691406
2528.776367	24300.447266
2527.345703	24165.626953
2525.915039	24034.324219
2524.483398	24348.322266
2523.051758	24589.441406
2521.619141	24452.935547
2520.186523	24333.794922
2518.753906	24353.189453
2517.321289	24363.919922
2515.888672	24353.880859
2514.455078	24618.925781
2513.021484	24364.945312
2511.586914	24640.255859
2510.152344	24239.402344
2508.717773	24518.083984
2507.283203	24369.75
2505.847656	24371.810547
2504.412109	24702.125
2502.976562	24491.654297
2501.541016	24395.248047
2500.104492	24487.082031
2498.667969	24223.261719
2497.230469	24470.423828
2495.793945	24482.806641
2494.356445	24450.324219
2492.918945	24309.185547
2491.480469	24452.65625
2490.041992	24528.822266
2488.603516	24273.972656
2487.165039	24438.041016
2485.725586	24586.535156
2484.286133	24399.013672
2482.84668	24745.541016
2481.40625	24489.171875
2479.96582	24628.923828
2478.525391	24391.613281
2477.083984	24584.681641
2475.643555	24488.578125
2474.201172	24263.476562
2472.759766	24466.771484
2471.317383	24838.519531
2469.875	24512.033203
2468.432617	24472.761719
2466.990234	24577.878906
2465.546875	24694.982422
2464.103516	24477.017578
2462.65918	24783.037109
2461.214844	24766.070312
2459.770508	24479.537109
2458.326172	24522.71875
2456.881836	24540.136719
2455.436523	24636.482422
2453.990234	24595.535156
2452.544922	24511.720703
2451.098633	24981.873047
2449.652344	24772.84375
2448.206055	24752.46875
2446.758789	24948.056641
2445.311523	24656.904297
2443.864258	25030.609375
2442.416016	24984.498047
2440.967773	24953.820312
2439.519531	24918.015625
2438.071289	24793.205078
2436.62207	25022.732422
2435.172852	25007.464844
2433.722656	25147.890625
2432.273438	25341.285156
2430.823242	25163.492188
2429.373047	24739.554688
2427.921875	25069.669922
2426.470703	24874.941406
2425.019531	24764.023438
2423.568359	25025.591797
2422.116211	24962.511719
2420.664062	24935.320312
2419.210938	25066.927734
2417.758789	25003.873047
2416.305664	25009.113281
2414.852539	24968.275391
2413.398438	24852.386719
2411.944336	25046.986328
2410.490234	24897.015625
2409.036133	25094.935547
2407.581055	24994.451172
2406.125977	25147.955078
2404.670898	24814.044922
2403.214844	24838.041016
2401.759766	24942.083984
2400.302734	24950.714844
2398.845703	25102.365234
2397.388672	25053.080078
2395.931641	25044.658203
2394.474609	24849.060547
2393.017578	24861.097656
2391.558594	25065.335938
2390.101562	25012.699219
2388.642578	24995.787109
2387.183594	24924.482422
2385.724609	25060.556641
2384.265625	25109.912109
2382.804688	25099.785156
2381.345703	25065.878906
2379.884766	24952.169922
2378.423828	24970.939453
2376.962891	24858.988281
2375.501953	25067.855469
2374.041016	25118.828125
2372.578125	24928.869141
2371.117188	25403.894531
2369.654297	24917.179688
2368.191406	24954.570312
2366.728516	25156.378906
2365.265625	24944.564453
2363.800781	25076.814453
2362.337891	25337.767578
2360.873047	25083.695312
2359.410156	25461.388672
2357.945312	25175.220703
2356.478516	24999.197266
2355.013672	25100.804688
2353.548828	25058.542969
2352.082031	25099.191406
2350.617188	25029.878906
2349.150391	24948.755859
2347.683594	24855.830078
2346.216797	24913.384766
2344.748047	25099.363281
2343.28125	24842.552734
2341.8125	24594.291016
2340.34375	24770.082031
2338.876953	24692.494141
2337.40625	24903.646484
2335.9375	24696.080078
2334.46875	24979.716797
2332.998047	25062.443359
2331.529297	25158.628906
2330.058594	25568.5
2328.587891	25455.4375
2327.117188	25327.244141
2325.646484	25106.388672
2324.173828	24966.515625
2322.703125	25015.417969
2321.230469	24877.302734
2319.757812	24791.455078
2318.285156	24739.318359
2316.8125	24855.568359
2315.337891	24914.535156
2313.865234	24965.064453
2312.390625	24896.103516
2310.917969	24919.695312
2309.443359	24665.755859
2307.96875	24765.054688
2306.492188	25007.220703
2305.017578	24919.824219
2303.541016	24827.419922
2302.066406	24856.029297
2300.589844	24916.544922
2299.113281	25106.363281
2297.636719	24785.613281
2296.158203	24799.091797
2294.681641	24961.958984
2293.203125	25087.835938
2291.726562	24851.236328
2290.248047	25049.216797
2288.769531	24866.388672
2287.289062	24893.242188
2285.810547	24921.761719
2284.332031	24983.791016
2282.851562	25034.0625
2281.371094	25156.361328
2279.890625	25147.943359
2278.410156	25084.257812
2276.929688	24997.152344
2275.447266	25092.568359
2273.966797	24965.322266
2272.484375	25284.951172
2271.001953	25060.669922
2269.519531	25179.408203
2268.037109	24916.771484
2266.552734	24966.929688
2265.070312	25070.564453
2263.585938	25155.769531
2262.101562	25184.121094
2260.617188	25000.267578
2259.132812	24915.044922
2257.648438	24976.826172
2256.164062	25269.011719
2254.677734	25442.546875
2253.191406	25384.003906
2251.705078	25135.240234
2250.21875	25367.089844
2248.732422	25120.095703
2247.246094	25081.671875
2245.757812	25243.355469
2244.271484	25014.869141
2242.783203	25188.164062
2241.294922	25131.421875
2239.806641	25261.302734
2238.316406	25176.248047
2236.828125	25091.224609
2235.337891	25114.464844
2233.849609	25295.847656
2232.359375	25144.271484
2230.869141	25060.982422
2229.378906	25162.400391
2227.886719	25085.791016
2226.396484	25215.433594
2224.904297	25105.587891
2223.412109	25093.867188
2221.919922	25128.6875
2220.427734	25236.607422
2218.935547	25440.841797
2217.441406	25218.103516
2215.949219	25217.990234
2214.455078	25236.138672
2212.960938	25277.519531
2211.466797	25225.9375
2209.972656	25038.306641
2208.478516	25026.609375
2206.982422	25109.460938
2205.486328	25157.451172
2203.992188	25231.949219
2202.496094	25201.980469
2200.998047	25213.457031
2199.501953	25322.693359
2198.005859	25029.306641
2196.507812	25113.685547
2195.009766	25315.609375
2193.511719	25279.029297
2192.013672	25361.646484
2190.515625	25219.148438
2189.017578	25354.693359
2187.517578	25352.871094
2186.019531	25172.414062
2184.519531	25297.958984
2183.019531	25281.263672
2181.519531	25396.816406
2180.017578	25523.888672
2178.517578	24980.056641
2177.015625	25427.648438
2175.513672	25135.107422
2174.013672	25460.285156
2172.509766	25228.941406
2171.007812	25245.289062
2169.505859	25354.048828
2168.001953	25218.5625
2166.5	25272.839844
2164.996094	25186.902344
2163.492188	25402.763672
2161.988281	25338.263672
2160.482422	25306.755859
2158.978516	25390.619141
2157.472656	25265.193359
2155.966797	25372.089844
2154.460938	25556.349609
2152.955078	25432.609375
2151.449219	25476.841797
2149.941406	25511.179688
2148.435547	25451.699219
2146.927734	25667.009766
2145.419922	25459.470703
2143.912109	25574.367188
2142.404297	25572.466797
2140.896484	25633.039062
2139.386719	25677.148438
2137.876953	25455.019531
2136.369141	25438.353516
2134.859375	25585.957031
2133.347656	25605.400391
2131.837891	25877.699219
2130.328125	25877.371094
2128.816406	25612.789062
2127.304688	25712.613281
2125.792969	25528.560547
2124.28125	25720.216797
2122.769531	25956.072266
2121.257812	25826.1875
2119.744141	26019.298828
2118.230469	25905.841797
2116.716797	26033.310547
2115.203125	26160.726562
2113.689453	26001.441406
2112.175781	25958.492188
2110.660156	26161.158203
2109.146484	25993.779297
2107.630859	25826.46875
2106.115234	25813.037109
2104.599609	25950.123047
2103.082031	26095.328125
2101.566406	26227.390625
2100.048828	25968.634766
2098.533203	25915.949219
2097.015625	26271.867188
2095.498047	25869.462891
2093.978516	26045.539062
2092.460938	26151.308594
2090.941406	26152.523438
2089.423828	25941.486328
2087.904297	25887.238281
2086.384766	25770.996094
2084.865234	25769.015625
2083.34375	25891.017578
2081.824219	25849.867188
2080.302734	25706.0
2078.78125	25884.996094
2077.259766	25821.046875
2075.738281	25939.646484
2074.216797	25895.261719
2072.693359	26005.650391
2071.171875	25845.630859
2069.648438	25817.572266
2068.125	26025.585938
2066.601562	25641.033203
2065.078125	25857.132812
2063.552734	25737.972656
2062.029297	25653.023438
2060.503906	25504.675781
2058.978516	25668.587891
2057.453125	25968.990234
2055.927734	25575.236328
2054.400391	25758.529297
2052.875	25746.78125
2051.347656	25780.517578
2049.820312	25382.244141
2048.292969	25791.117188
2046.765625	25555.339844
2045.238281	25477.091797
2043.708984	25702.324219
2042.181641	25786.314453
2040.652344	25740.505859
2039.123047	25746.607422
2037.59375	25778.650391
2036.0625	25679.369141
2034.533203	25554.197266
2033.001953	25670.513672
2031.472656	25568.072266
2029.941406	25700.535156
2028.410156	25819.986328
2026.876953	25864.908203
2025.345703	25713.941406
2023.8125	25760.484375
2022.28125	25753.607422
2020.748047	25879.388672
2019.214844	25930.716797
2017.681641	25694.175781
2016.146484	25863.542969
2014.613281	25665.904297
2013.078125	25712.378906
2011.542969	25653.806641
2010.007812	25856.960938
2008.472656	25541.576172
2006.9375	25628.402344
2005.400391	25500.466797
2003.863281	25606.632812
2002.328125	25657.882812
2000.791016	25662.322266
1999.253906	25603.84375
1997.714844	25688.929688
1996.177734	25462.767578
1994.638672	25468.847656
1993.099609	25428.181641
1991.560547	25422.984375
1990.021484	25591.792969
1988.482422	25607.5
1986.943359	25566.833984
1985.402344	25513.298828
1983.861328	25285.921875
1982.320312	25293.626953
1980.779297	25581.326172
1979.238281	25605.052734
1977.697266	25566.035156
1976.154297	25227.90625
1974.611328	25627.929688
1973.070312	25439.425781
1971.527344	25623.871094
1969.982422	25451.509766
1968.439453	25677.644531
1966.894531	25307.775391
1965.351562	25448.732422
1963.806641	25422.648438
1962.261719	25385.339844
1960.716797	25364.091797
1959.169922	25504.916016
1957.625	25311.994141
1956.078125	25473.619141
1954.53125	25298.419922
1952.984375	25391.037109
1951.4375	25794.587891
1949.890625	25513.652344
1948.34375	25197.582031
1946.794922	25666.599609
1945.246094	25419.492188
1943.697266	25537.583984
1942.148438	25346.636719
1940.599609	25471.09375
1939.048828	25659.511719
1937.5	25587.052734
1935.949219	25324.261719
1934.398438	25662.925781
1932.847656	25499.361328
1931.296875	25308.685547
1929.744141	25560.830078
1928.193359	25544.402344
1926.640625	25310.691406
1925.087891	25602.611328
1923.535156	25416.892578
1921.982422	25430.837891
1920.427734	25529.386719
1918.875	25541.705078
1917.320312	25309.869141
1915.765625	25564.726562
1914.210938	25513.220703
1912.65625	25485.658203
1911.101562	25592.037109
1909.544922	25551.712891
1907.988281	25442.871094
1906.431641	25531.660156
1904.875	25601.294922
1903.318359	25556.216797
1901.761719	25737.287109
1900.203125	25574.378906
1898.646484	25780.835938
1897.087891	25649.8125
1895.529297	25502.931641
1893.970703	25624.957031
1892.410156	25591.064453
1890.851562	25619.199219
1889.291016	25450.179688
1887.730469	25527.605469
1886.169922	25577.978516
1884.609375	25703.007812
1883.048828	25559.521484
1881.486328	25554.267578
1879.925781	25369.582031
1878.363281	25681.876953
1876.800781	25362.326172
1875.238281	25431.693359
1873.673828	25520.072266
1872.111328	25532.271484
1870.546875	25558.738281
1868.982422	25543.966797
1867.417969	25529.199219
1865.853516	25798.142578
1864.289062	25487.001953
1862.724609	25500.769531
1861.158203	25736.285156
1859.591797	25390.503906
1858.025391	25228.53125
1856.458984	25742.556641
1854.892578	25449.212891
1853.324219	25355.363281
1851.757812	25427.660156
1850.189453	25238.949219
1848.621094	25478.863281
1847.052734	25661.757812
1845.482422	25471.53125
1843.914062	25415.710938
1842.34375	25350.433594
1840.775391	25277.283203
1839.205078	25186.787109
1837.634766	25435.830078
1836.0625	25654.771484
1834.492188	25426.925781
1832.919922	25450.091797
1831.347656	25381.734375
1829.777344	25622.585938
1828.203125	25424.894531
1826.630859	25421.230469
1825.058594	25349.777344
1823.484375	25278.351562
1821.910156	25470.117188
1820.335938	25529.460938
1818.761719	25448.585938
1817.1875	25518.929688
1815.613281	25696.3125
1814.037109	25357.279297
1812.460938	25334.734375
1810.884766	25384.582031
1809.308594	25664.099609
1807.732422	25658.802734
1806.154297	25530.845703
1804.578125	25696.953125
1803.0	25246.792969
1801.421875	25379.882812
1799.84375	25544.341797
1798.265625	25341.126953
1796.685547	25689.287109
1795.107422	25633.732422
1793.527344	25416.490234
1791.947266	25565.068359
1790.367188	25674.349609
1788.787109	25832.224609
1787.205078	25517.855469
1785.625	25852.919922
1784.042969	25468.113281
1782.460938	25400.142578
1780.878906	25515.582031
1779.294922	25772.009766
1777.712891	25682.078125
1776.128906	25836.544922
1774.546875	25990.947266
1772.962891	25933.904297
1771.378906	25842.441406
1769.792969	26095.345703
1768.208984	26276.160156
1766.623047	26045.441406
1765.037109	26329.423828
1763.451172	26270.808594
1761.865234	26376.382812
1760.279297	26624.164062
1758.693359	26653.039062
1757.105469	27433.480469
1755.517578	27279.394531
1753.929688	27458.052734
1752.341797	27939.580078
1750.753906	28182.035156
1749.164062	28500.875
1747.576172	29016.214844
1745.986328	29546.943359
1744.396484	29859.056641
1742.806641	30783.974609
1741.214844	31299.96875
1739.625	31826.658203
1738.033203	32770.851562
1736.441406	33833.085938
1734.851562	35306.191406
1733.257812	36252.1875
1731.666016	36514.101562
1730.074219	36498.75
1728.480469	36380.660156
1726.886719	36276.625
1725.292969	35279.441406
1723.699219	33335.210938
1722.105469	31670.210938
1720.509766	30085.207031
1718.914062	28813.371094
1717.320312	28047.263672
1715.722656	27539.458984
1714.126953	27090.910156
1712.53125	26957.904297
1710.933594	26824.953125
1709.337891	26623.730469
1707.740234	26431.904297
1706.142578	26373.646484
1704.544922	26490.775391
1702.945312	26676.121094
1701.347656	26448.757812
1699.748047	26790.677734
1698.148438	26412.974609
1696.548828	26509.810547
1694.949219	26254.765625
1693.347656	26497.257812
1691.748047	26563.027344
1690.146484	26524.982422
1688.544922	26476.113281
1686.943359	26280.169922
1685.341797	26575.029297
1683.740234	26561.773438
1682.136719	26300.9375
1680.533203	26314.039062
1678.929688	26532.851562
1677.326172	26451.566406
1675.722656	26469.261719
1674.117188	26562.693359
1672.513672	26654.537109
1670.908203	26903.947266
1669.302734	26927.707031
1667.697266	27345.302734
1666.091797	27582.054688
1664.484375	27327.759766
1662.878906	27661.65625
1661.271484	27688.3125
1659.664062	27994.220703
1658.056641	28495.90625
1656.447266	28940.316406
1654.839844	29003.685547
1653.230469	29506.382812
1651.621094	29984.210938
1650.011719	30677.572266
1648.402344	31623.308594
1646.792969	32904.441406
1645.181641	34459.160156
1643.572266	36649.121094
1641.960938	39640.175781
1640.349609	43102.472656
1638.738281	46871.066406
1637.125	51008.847656
1635.513672	54591.191406
1633.900391	57424.6875
1632.287109	58352.109375
1630.673828	56469.28125
1629.060547	53098.070312
1627.445312	48565.144531
1625.832031	44948.121094
1624.216797	41329.527344
1622.601562	38512.449219
1620.986328	36215.4375
1619.371094	34940.078125
1617.753906	33846.328125
1616.138672	32642.564453
1614.521484	32367.326172
1612.904297	31328.464844
1611.287109	30874.214844
1609.669922	30493.736328
1608.050781	29915.703125
1606.431641	29812.929688
1604.814453	29648.917969
1603.195312	29379.285156
1601.574219	28979.597656
1599.955078	28163.628906
1598.335938	28130.203125
1596.714844	27484.625
1595.09375	27050.464844
1593.472656	26911.732422
1591.851562	26840.351562
1590.228516	26446.351562
1588.607422	26587.599609
1586.984375	26407.802734
1585.361328	26324.353516
1583.738281	26474.701172
1582.115234	26605.126953
1580.490234	26310.927734
1578.867188	26332.919922
1577.242188	26267.884766
1575.617188	26134.193359
1573.992188	26067.699219
1572.367188	25834.9375
1570.740234	25995.798828
1569.115234	25850.070312
1567.488281	26048.976562
1565.861328	26209.689453
1564.234375	26355.091797
1562.605469	26186.548828
1560.978516	26462.904297
1559.349609	26595.974609
1557.720703	26631.53125
1556.091797	26963.947266
1554.462891	26915.691406
1552.833984	26684.837891
1551.203125	26860.316406
1549.572266	26927.716797
1547.943359	27130.441406
1546.310547	26911.894531
1544.679688	27207.267578
1543.048828	27408.283203
1541.416016	27581.861328
1539.783203	27834.365234
1538.150391	27901.453125
1536.517578	28334.498047
1534.884766	28407.521484
1533.251953	28860.009766
1531.617188	29228.833984
1529.982422	29890.353516
1528.347656	30128.339844
1526.712891	30577.048828
1525.078125	31344.013672
1523.441406	32385.064453
1521.804688	33305.933594
1520.167969	34437.0625
1518.53125	36190.433594
1516.894531	37632.53125
1515.257812	40293.195312
1513.619141	43196.523438
1511.980469	47122.003906
1510.34375	51914.609375
1508.703125	58922.085938
1507.064453	67161.164062
1505.425781	79636.578125
1503.785156	97762.679688
1502.144531	123439.46875
1500.503906	164379.140625
1498.863281	225560.96875
1497.222656	316219.59375
1495.580078	437835.09375
1493.939453	563992.625
1492.296875	657937.5
1490.654297	689232.375
1489.009766	654419.3125
1487.367188	571302.1875
1485.722656	468012.5625
1484.080078	367436.28125
1482.435547	289443.09375
1480.791016	233049.328125
1479.144531	193275.578125
1477.5	165852.0
1475.853516	145327.953125
1474.207031	131568.0
1472.5625	119886.4375
1470.914062	111620.734375
1469.267578	106342.648438
1467.619141	104938.445312
1465.972656	104114.25
1464.324219	101800.757812
1462.675781	94489.226562
1461.027344	84411.796875
1459.376953	74182.210938
1457.728516	66345.84375
1456.078125	61613.671875
1454.427734	57445.523438
1452.777344	54847.699219
1451.126953	52664.058594
1449.474609	50162.941406
1447.822266	48565.289062
1446.171875	47408.160156
1444.519531	45850.773438
1442.865234	44861.261719
1441.212891	43660.621094
1439.560547	42485.984375
1437.90625	41911.691406
1436.251953	41034.773438
1434.597656	40514.984375
1432.943359	40035.875
1431.287109	39081.984375
1429.632812	38802.617188
1427.976562	37684.628906
1426.320312	37464.066406
1424.664062	37339.410156
1423.005859	36367.617188
1421.349609	36039.71875
1419.691406	35565.328125
1418.033203	34842.828125
1416.375	34389.824219
1414.716797	33721.699219
1413.058594	33026.941406
1411.398438	32404.21875
1409.738281	31826.582031
1408.078125	31217.814453
1406.417969	30518.1875
1404.757812	29823.333984
1403.097656	29515.462891
1401.435547	29040.537109
1399.773438	28456.865234
1398.111328	28027.121094
1396.449219	27284.285156
1394.787109	27024.990234
1393.123047	26251.363281
1391.458984	25648.013672
1389.794922	25040.445312
1388.130859	24738.619141
1386.466797	24265.583984
1384.802734	23630.384766
1383.136719	23500.304688
1381.470703	23126.095703
1379.804688	22844.335938
1378.138672	22647.527344
1376.472656	22351.103516
1374.804688	22135.138672
1373.138672	21874.644531
1371.470703	21538.417969
1369.802734	21591.855469
1368.132812	21474.332031
1366.464844	21025.455078
1364.794922	21086.392578
1363.126953	20952.705078
1361.457031	20707.685547
1359.785156	20633.527344
1358.115234	20560.880859
1356.445312	20292.349609
1354.773438	20294.0
1353.101562	20316.419922
1351.429688	20301.746094
1349.757812	20202.548828
1348.083984	19987.744141
1346.412109	20130.273438
1344.738281	19789.599609
1343.064453	19717.259766
1341.390625	19794.572266
1339.716797	19821.492188
1338.041016	19833.591797
1336.365234	19879.736328
1334.691406	19906.619141
1333.015625	19662.675781
1331.337891	19540.158203
1329.662109	19648.447266
1327.984375	19642.814453
1326.308594	19706.675781
1324.630859	19446.765625
1322.953125	19776.673828
1321.273438	19465.140625
1319.595703	19524.548828
1317.916016	19740.496094
1316.236328	19559.113281
1314.556641	19456.056641
1312.876953	19587.740234
1311.197266	19523.089844
1309.515625	19576.5
1307.833984	19567.931641
1306.152344	19621.310547
1304.470703	19465.279297
1302.789062	19259.191406
1301.105469	19620.642578
1299.423828	19503.021484
1297.740234	19467.953125
1296.056641	19574.302734
1294.373047	19053.255859
1292.6875	19261.238281
1291.003906	19182.083984
1289.318359	19245.720703
1287.632812	19172.486328
1285.947266	19127.234375
1284.259766	19207.015625
1282.574219	18839.738281
1280.886719	18954.828125
1279.199219	18886.138672
1277.511719	19040.845703
1275.824219	18734.148438
1274.136719	18844.751953
1272.447266	18638.089844
1270.757812	18785.371094
1269.068359	18678.628906
1267.378906	18654.121094
1265.689453	18654.566406
1263.998047	18578.724609
1262.308594	18466.246094
1260.617188	18347.947266
1258.925781	18470.140625
1257.232422	18310.845703
1255.541016	18437.390625
1253.847656	18292.820312
1252.154297	18403.197266
1250.460938	18184.0
1248.767578	18430.527344
1247.074219	18043.0625
1245.378906	18257.314453
1243.685547	18249.046875
1241.990234	18204.208984
1240.294922	18056.998047
1238.597656	17940.560547
1236.902344	18008.390625
1235.205078	17678.591797
1233.507812	17819.521484
1231.810547	17593.640625
1230.113281	17779.8125
1228.416016	17694.244141
1226.716797	17667.121094
1225.019531	17581.613281
1223.320312	17566.199219
1221.619141	17594.570312
1219.919922	17579.158203
1218.220703	17398.921875
1216.519531	17436.056641
1214.818359	17499.419922
1213.117188	17414.066406
1211.416016	17480.318359
1209.712891	17513.029297
1208.011719	17309.722656
1206.308594	17234.671875
1204.605469	17382.449219
1202.902344	17134.164062
1201.197266	17137.796875
1199.494141	17236.017578
1197.789062	17376.388672
1196.083984	17163.224609
1194.378906	17316.638672
1192.673828	16978.529297
1190.966797	16894.960938
1189.261719	16950.953125
1187.554688	16935.71875
1185.847656	17020.732422
1184.140625	16797.785156
1182.431641	16878.433594
1180.724609	16790.630859
1179.015625	16654.964844
1177.306641	16882.162109
1175.597656	16668.181641
1173.888672	16745.865234
1172.177734	16983.046875
1170.466797	16977.978516
1168.755859	16793.150391
1167.044922	16753.335938
1165.333984	16777.296875
1163.623047	16497.007812
1161.910156	16599.228516
1160.197266	16653.615234
1158.484375	16429.994141
1156.771484	16435.175781
1155.058594	16531.527344
1153.34375	16387.652344
1151.628906	16512.904297
1149.914062	16447.191406
1148.199219	16368.492188
1146.484375	16495.109375
1144.767578	16516.162109
1143.052734	16415.818359
1141.335938	16335.744141
1139.619141	16242.703125
1137.902344	16379.316406
1136.183594	16134.702148
1134.464844	16011.446289
1132.748047	16065.755859
1131.029297	16206.615234
1129.308594	16275.28418
1127.589844	16136.234375
1125.869141	16024.640625
1124.150391	16191.333984
1122.429688	16058.15332
1120.708984	16286.732422
1118.986328	16067.141602
1117.265625	16112.683594
1115.542969	16162.525391
1113.820312	15953.177734
1112.097656	15791.421875
1110.375	16012.5625
1108.650391	15816.328125
1106.927734	15959.682617
1105.203125	15845.523438
1103.478516	15954.296875
1101.753906	15712.233398
1100.027344	15802.301758
1098.302734	15908.137695
1096.576172	15740.947266
1094.849609	15731.833984
1093.123047	15656.663086
1091.394531	15574.342773
1089.667969	15540.865234
1087.939453	15616.476562
1086.210938	15692.053711
1084.482422	15634.181641
1082.753906	15612.189453
1081.023438	15597.375977
1079.294922	15496.547852
1077.564453	15375.694336
1075.833984	15511.40918
1074.103516	15447.912109
1072.371094	15523.388672
1070.640625	15488.556641
1068.908203	15526.762695
1067.175781	15636.527344
1065.443359	15657.508789
1063.708984	15715.683594
1061.976562	15745.220703
1060.242188	15690.356445
1058.507812	15981.572266
1056.773438	16049.630859
1055.037109	16109.083984
1053.302734	16304.272461
1051.566406	16335.067383
1049.830078	16571.546875
1048.09375	16522.292969
1046.357422	16518.75
1044.619141	16687.941406
1042.882812	16654.390625
1041.144531	16530.957031
1039.40625	16521.705078
1037.667969	16392.644531
1035.927734	16222.285156
1034.189453	16043.442383
1032.449219	15951.625977
1030.708984	15963.878906
1028.96875	15829.373047
1027.226562	15917.142578
1025.486328	15892.363281
1023.744141	15562.885742
1022.001953	15414.341797
1020.259766	15499.274414
1018.515625	15262.582031
1016.773438	15375.961914
1015.029297	15139.396484
1013.285156	15137.567383
1011.541016	15260.849609
1009.796875	15094.107422
1008.050781	15140.604492
1006.306641	15168.609375
1004.560547	15128.416992
1002.814453	15089.661133
1001.066406	15133.275391
999.320312	14929.860352
997.572266	15180.704102
995.826172	15222.848633
994.076172	15202.551758
992.328125	15331.192383
990.580078	15486.719727
988.830078	15462.123047
987.080078	15566.524414
985.330078	15609.943359
983.580078	16059.977539
981.830078	16172.679688
980.078125	16513.345703
978.328125	16625.900391
976.576172	17054.089844
974.822266	17552.861328
973.070312	18051.416016
971.318359	18604.929688
969.564453	19091.726562
967.810547	19841.335938
966.056641	20747.552734
964.300781	21422.978516
962.546875	22157.466797
960.791016	23066.835938
959.035156	24142.496094
957.279297	25429.533203
955.523438	26891.101562
953.767578	28603.314453
952.009766	30601.296875
950.251953	32269.636719
948.494141	34306.875
946.736328	35430.671875
944.976562	36542.695312
943.21875	37080.433594
941.458984	37364.21875
939.699219	37291.339844
937.939453	37156.496094
936.177734	36868.167969
934.417969	37101.042969
932.65625	36653.738281
930.894531	36331.910156
929.132812	35790.664062
927.369141	35335.480469
925.607422	35236.417969
923.84375	35483.394531
922.080078	36171.8125
920.316406	36743.238281
918.550781	36579.289062
916.787109	35135.183594
915.021484	32975.152344
913.255859	30442.40625
911.490234	29056.730469
909.724609	28417.216797
907.957031	28256.666016
906.189453	28360.037109
904.421875	29950.722656
902.654297	32099.0625
900.886719	35647.636719
899.117188	40538.046875
[truncated: 430 more rows]
