# Supplementary material for: Kidney stone growth through the lens of Raman mapping
Source: Sci Rep. 2024 May 12;14:10834. doi: 10.1038/s41598-024-61652-9 (PMC11088632; doi:10.1038/s41598-024-61652-9)
Supplement: Supplementary file 2 — Supplementary Information. [file 41598_2024_61652_MOESM2_ESM.zip › raman_spectra_CSV/cyanoacrylate_1_week_cure_polished.txt]

#Wave		#Intensity
3999.105469	4387.661133
3997.955078	4391.851562
3996.804688	4562.830078
3995.654297	4505.436523
3994.502930	4429.216309
3993.352539	4417.931641
3992.201172	4431.771973
3991.049805	4497.933105
3989.898438	4530.587402
3988.746094	4385.386719
3987.593750	4510.091797
3986.441406	4555.273926
3985.289062	4374.599609
3984.136719	4440.696777
3982.983398	4506.769531
3981.830078	4512.209473
3980.676758	4490.482422
3979.523438	4383.106445
3978.370117	4591.178711
3977.215820	4396.110352
3976.061523	4470.469238
3974.907227	4526.011719
3973.752930	4493.868652
3972.597656	4507.648438
3971.442383	4433.790527
3970.287109	4505.986816
3969.131836	4469.698730
3967.976562	4406.314453
3966.820312	4511.834961
3965.664062	4475.565430
3964.507812	4516.423828
3963.351562	4496.836426
3962.194336	4446.005371
3961.038086	4607.661621
3959.880859	4465.191895
3958.722656	4433.134277
3957.565430	4415.661621
3956.407227	4346.157715
3955.250000	4590.926758
3954.091797	4429.863770
3952.932617	4491.457031
3951.774414	4374.150391
3950.615234	4381.661621
3949.456055	4364.219727
3948.296875	4573.373535
3947.137695	4277.393555
3945.977539	4426.222656
3944.817383	4595.773438
3943.657227	4538.838867
3942.497070	4403.002930
3941.336914	4441.643555
3940.175781	4511.411621
3939.014648	4523.033203
3937.853516	4582.383301
3936.692383	4457.039062
3935.530273	4456.215820
3934.368164	4519.692871
3933.206055	4417.241211
3932.043945	4522.170410
3930.881836	4446.705078
3929.718750	4466.610352
3928.555664	4474.074219
3927.392578	4431.809570
3926.229492	4484.850586
3925.065430	4544.084961
3923.901367	4408.645996
3922.737305	4424.394043
3921.573242	4508.446289
3920.409180	4509.682617
3919.244141	4587.479492
3918.079102	4619.732910
3916.914062	4426.512207
3915.749023	4574.595703
3914.583008	4513.786621
3913.417969	4734.154785
3912.251953	4563.791016
3911.085938	4517.482910
3909.918945	4640.617676
3908.751953	4619.101562
3907.585938	4694.666992
3906.418945	4563.702148
3905.250977	4556.664062
3904.083984	4450.543945
3902.916016	4542.595215
3901.748047	4533.500977
3900.580078	4611.060547
3899.412109	4676.214844
3898.243164	4592.855469
3897.074219	4542.518066
3895.905273	4587.032715
3894.736328	4557.326660
3893.566406	4628.611816
3892.397461	4582.425781
3891.227539	4626.898438
3890.056641	4588.967773
3888.886719	4602.533203
3887.715820	4667.566895
3886.545898	4742.868164
3885.375000	4805.792969
3884.203125	4761.689941
3883.032227	4876.021973
3881.860352	4667.360840
3880.688477	4777.554199
3879.516602	4692.363281
3878.344727	4734.666992
3877.171875	4575.517578
3875.999023	4778.125488
3874.826172	4746.419434
3873.653320	4788.681152
3872.479492	4660.448242
3871.306641	4684.227539
3870.132812	4818.871094
3868.958008	4863.140137
3867.784180	4591.315918
3866.609375	4709.484863
3865.435547	4899.418457
3864.260742	4748.765137
3863.084961	4817.616211
3861.910156	4857.733887
3860.734375	4748.174316
3859.558594	4823.136230
3858.382812	4818.143066
3857.206055	4823.396484
3856.030273	4886.009766
3854.853516	4801.125000
3853.676758	4943.585938
3852.500000	4971.333984
3851.322266	4876.244629
3850.144531	4885.573730
3848.966797	5048.375977
3847.789062	4877.623047
3846.611328	4929.903809
3845.432617	4787.868652
3844.253906	4936.253418
3843.075195	4804.491699
3841.896484	4889.451660
3840.716797	4898.762695
3839.538086	4856.986816
3838.358398	4878.557617
3837.177734	4795.949219
3835.998047	4925.759277
3834.817383	4890.133789
3833.637695	4893.308594
3832.456055	4945.467285
3831.275391	4975.159180
3830.094727	4874.260742
3828.913086	4973.311523
3827.731445	4894.885254
3826.549805	4953.111816
3825.367188	4833.942871
3824.184570	5065.422363
3823.001953	4987.036621
3821.819336	4941.281738
3820.636719	4979.071777
3819.453125	5110.543945
3818.270508	4975.185059
3817.086914	4917.249023
3815.902344	5048.658691
3814.718750	5004.977539
3813.534180	5118.006836
3812.349609	4923.767090
3811.165039	5063.214355
3809.980469	5066.340820
3808.794922	5012.528320
3807.609375	5076.655762
3806.423828	5067.580566
3805.238281	5145.899902
3804.051758	4972.225586
3802.866211	5083.038574
3801.679688	5041.468750
3800.493164	5056.777832
3799.305664	4972.588379
3798.119141	5052.866699
3796.931641	5080.342773
3795.744141	5140.277344
3794.555664	5062.220703
3793.368164	5020.707520
3792.179688	4920.392090
3790.991211	4970.171875
3789.802734	4839.490723
3788.613281	5089.945312
3787.424805	4857.956543
3786.235352	4867.183594
3785.045898	5008.092773
3783.855469	4786.375488
3782.666016	4781.433594
3781.475586	4768.395020
3780.285156	4870.752441
3779.094727	4841.508789
3777.903320	4771.802734
3776.711914	4847.798828
3775.520508	4719.452637
3774.329102	4742.844238
3773.137695	4837.001953
3771.945312	4745.121094
3770.752930	4738.172852
3769.560547	4810.046875
3768.368164	4750.551758
3767.174805	4876.944336
3765.982422	4657.886230
3764.789062	4798.384766
3763.594727	4789.414062
3762.401367	4810.728027
3761.207031	4747.261230
3760.012695	4738.304199
3758.818359	4723.297363
3757.624023	4803.107422
3756.428711	4735.654785
3755.233398	4716.623535
3754.038086	4762.115234
3752.842773	4589.887695
3751.647461	4742.200684
3750.451172	4767.511719
3749.254883	4609.480957
3748.058594	4626.749512
3746.861328	4710.469727
3745.665039	4631.064453
3744.467773	4734.883301
3743.270508	4818.535645
3742.072266	4696.894043
3740.875000	4665.837402
3739.676758	4652.896973
3738.478516	4605.770020
3737.280273	4735.617676
3736.081055	4658.334473
3734.882812	4605.201660
3733.683594	4638.508301
3732.484375	4653.717285
3731.284180	4634.767578
3730.084961	4690.144043
3728.884766	4685.251465
3727.684570	4748.628906
3726.483398	4627.291992
3725.283203	4612.378418
3724.082031	4613.523438
3722.880859	4688.904297
3721.679688	4539.584473
3720.477539	4628.989746
3719.276367	4598.046387
3718.074219	4691.416504
3716.872070	4684.526855
3715.668945	4651.585449
3714.466797	4634.686523
3713.263672	4661.867676
3712.060547	4574.867188
3710.856445	4574.012207
3709.653320	4671.268066
3708.449219	4606.334961
3707.245117	4611.478516
3706.041016	4706.670898
3704.835938	4689.784668
3703.631836	4586.888184
3702.426758	4574.030762
3701.221680	4577.174805
3700.015625	4662.287598
3698.810547	4631.432129
3697.604492	4652.549805
3696.398438	4597.729980
3695.192383	4471.010254
3693.985352	4733.830566
3692.778320	4619.114746
3691.571289	4805.935547
3690.364258	4721.192871
3689.157227	4720.309570
3687.949219	4807.229980
3686.741211	4592.848633
3685.533203	4807.425781
3684.324219	4601.102051
3683.116211	4717.888672
3681.907227	4782.796875
3680.698242	4773.928223
3679.489258	4699.296875
3678.279297	4849.850586
3677.069336	4783.201172
3675.859375	4756.412109
3674.649414	4785.393066
3673.439453	4840.246094
3672.228516	4885.125488
3671.017578	4752.850586
3669.806641	4853.446777
3668.594727	4864.475098
3667.383789	4861.575195
3666.171875	4741.335449
3664.959961	4861.742188
3663.748047	4856.855469
3662.535156	4742.646484
3661.322266	4841.124023
3660.109375	4828.295410
3658.896484	4906.854004
3657.682617	4810.596191
3656.469727	5012.250000
3655.255859	4910.051758
3654.041992	4845.608887
3652.827148	4886.379395
3651.612305	4976.743652
3650.398438	4946.050781
3649.182617	4955.041504
3647.967773	4983.860840
3646.752930	5099.915039
3645.537109	4972.079590
3644.321289	4945.379883
3643.104492	5017.776855
3641.888672	5002.966309
3640.671875	4936.654785
3639.455078	5042.682617
3638.238281	5061.539062
3637.020508	5123.945801
3635.803711	4913.156250
3634.585938	4961.712891
3633.368164	5030.039062
3632.149414	4979.634766
3630.931641	4986.612793
3629.712891	5112.247070
3628.494141	5044.059570
3627.274414	4960.082520
3626.055664	5036.236328
3624.835938	5043.195801
3623.616211	5044.224609
3622.396484	5007.719727
3621.175781	5044.305664
3619.955078	5043.358887
3618.735352	5139.153320
3617.513672	5161.875488
3616.292969	5176.694824
3615.071289	5154.017090
3613.849609	5204.342773
3612.627930	5229.007324
3611.406250	5076.173340
3610.183594	5219.155762
3608.960938	5228.032227
3607.738281	5278.295410
3606.515625	5259.567871
3605.291992	5400.437012
3604.069336	5383.663086
3602.845703	5433.858398
3601.621094	5474.188965
3600.397461	5547.973145
3599.172852	5639.444336
3597.948242	5669.872559
3596.723633	5704.224609
3595.498047	5876.272949
3594.273438	6010.884766
3593.047852	5866.197266
3591.822266	6045.981934
3590.595703	6099.887207
3589.370117	6104.636230
3588.143555	6034.710938
3586.916992	6424.549805
3585.689453	6391.912109
3584.462891	6441.772461
3583.235352	6523.031250
3582.007812	6521.803711
3580.780273	6718.824219
3579.551758	6564.486816
3578.323242	6651.546387
3577.094727	6654.217773
3575.866211	6774.570312
3574.637695	6671.323242
3573.408203	6775.941406
3572.178711	6790.348145
3570.949219	6902.743652
3569.719727	6772.115234
3568.489258	6911.899414
3567.258789	6793.070801
3566.028320	6815.292480
3564.797852	6888.415039
3563.566406	6746.165039
3562.334961	6678.345703
3561.103516	6688.829590
3559.872070	6607.350098
3558.639648	6705.871582
3557.407227	6690.917480
3556.174805	6822.628906
3554.942383	6778.331055
3553.709961	6444.749512
3552.476562	6465.033203
3551.243164	6403.240723
3550.009766	6380.543945
3548.775391	6527.789062
3547.541992	6339.081055
3546.307617	6205.114746
3545.073242	6143.428223
3543.837891	6353.062988
3542.602539	6252.342773
3541.368164	6079.471680
3540.131836	6127.092285
3538.896484	6153.241211
3537.661133	6038.983887
3536.424805	6008.601074
3535.188477	6011.366211
3533.951172	6076.493164
3532.714844	5966.232422
3531.477539	5891.078613
3530.240234	5810.109863
3529.002930	5898.592773
3527.764648	6045.452148
3526.526367	5814.607910
3525.288086	5792.102051
3524.049805	5773.495605
3522.811523	5863.846191
3521.572266	5827.726562
3520.333008	5929.700684
3519.093750	5901.359375
3517.854492	5787.489258
3516.614258	5751.410156
3515.374023	5738.664062
3514.133789	5753.124023
3512.892578	5695.702637
3511.652344	5826.698730
3510.411133	5769.284180
3509.169922	5896.333496
3507.928711	5823.397949
3506.686523	5903.810059
3505.444336	5764.926270
3504.202148	5967.540527
3502.959961	5720.075684
3501.716797	5635.604980
3500.473633	5776.082031
3499.230469	5829.270508
3497.987305	5901.820312
3496.744141	5747.616211
3495.500000	5926.714355
3494.255859	5809.368164
3493.011719	5804.396484
3491.766602	5770.380859
3490.521484	5827.370117
3489.277344	5729.486328
3488.031250	5887.095215
3486.786133	5934.354492
3485.540039	6008.679199
3484.293945	5812.191406
3483.047852	5801.423340
3481.801758	5902.798340
3480.554688	5870.752441
3479.307617	5939.219727
3478.060547	6011.524902
3476.813477	5942.768555
3475.565430	5848.926758
3474.317383	5899.963379
3473.069336	5918.155762
3471.821289	5934.410645
3470.572266	6068.397949
3469.324219	5860.762207
3468.074219	5992.783203
3466.825195	6063.023926
3465.576172	5946.154785
3464.326172	5948.885742
3463.076172	5941.975098
3461.826172	5809.773926
3460.575195	5982.124512
3459.324219	5965.576660
3458.073242	5914.357910
3456.822266	5919.016113
3455.571289	5892.859863
3454.319336	5976.461426
3453.067383	6029.230469
3451.815430	5991.519531
3450.562500	6021.173340
3449.310547	6071.979492
3448.057617	5943.872070
3446.803711	5969.670898
3445.550781	5943.542480
3444.296875	5888.586426
3443.042969	6148.879395
3441.789062	6047.782227
3440.535156	5931.352051
3439.280273	5928.306641
3438.025391	6015.533691
3436.770508	5945.262207
3435.515625	5942.214844
3434.259766	5960.284180
3433.003906	6039.760742
3431.748047	6055.884766
3430.492188	6006.774414
3429.235352	5932.746582
3427.978516	6054.357422
3426.721680	6126.069824
3425.464844	6048.226562
3424.207031	6039.412598
3422.950195	5936.702637
3421.692383	6052.448242
3420.433594	6089.611328
3419.175781	6163.148926
3417.916992	6148.575195
3416.658203	6047.855469
3415.399414	6106.044922
3414.139648	6106.799805
3412.879883	6078.853027
3411.620117	6263.263184
3410.360352	6088.020996
3409.100586	5996.986816
3407.839844	6188.954102
3406.579102	6122.785156
3405.318359	6209.538574
3404.056641	6198.804688
3402.794922	6167.059570
3401.533203	6064.651367
3400.271484	6185.724609
3399.009766	6302.932129
3397.747070	6187.192383
3396.484375	6115.395996
3395.221680	6314.606934
3393.958008	6364.921387
3392.695312	6342.728516
3391.431641	6442.605957
3390.167969	6256.416016
3388.903320	6318.141113
3387.638672	6355.062988
3386.374023	6281.435547
3385.109375	6205.930176
3383.844727	6383.825195
3382.579102	6439.751953
3381.313477	6417.579590
3380.047852	6549.636719
3378.782227	6512.222656
3377.515625	6516.693848
3376.249023	6490.717285
3374.982422	6369.624023
3373.715820	6436.890137
3372.448242	6545.969238
3371.180664	6512.399902
3369.913086	6494.051270
3368.645508	6487.113281
3367.376953	6506.782715
3366.108398	6594.843750
3364.839844	6496.708008
3363.571289	6567.643066
3362.301758	6475.246094
3361.032227	6605.012695
3359.762695	6548.708008
3358.493164	6530.380859
3357.222656	6491.188477
3355.952148	6512.717773
3354.681641	6437.505371
3353.411133	6434.382812
3352.139648	6459.701660
3350.868164	6494.488770
3349.596680	6523.576172
3348.325195	6558.337402
3347.052734	6519.196777
3345.780273	6461.128906
3344.507812	6289.452148
3343.235352	6354.525391
3341.961914	6374.139160
3340.689453	6418.350586
3339.416016	6384.956543
3338.141602	6453.745117
3336.868164	6414.681641
3335.593750	6475.872559
3334.319336	6493.547852
3333.043945	6420.467285
3331.769531	6360.645508
3330.494141	6469.045898
3329.218750	6348.772949
3327.943359	6241.769531
3326.666992	6493.677734
3325.390625	6415.013672
3324.114258	6383.581055
3322.837891	6367.261719
3321.560547	6467.964355
3320.283203	6417.668457
3319.005859	6331.545898
3317.728516	6407.675293
3316.451172	6374.392090
3315.172852	6418.429199
3313.894531	6394.582031
3312.615234	6449.906738
3311.336914	6576.819824
3310.057617	6413.530762
3308.778320	6382.166504
3307.499023	6439.333496
3306.218750	6517.191895
3304.938477	6395.456055
3303.658203	6574.937500
3302.377930	6466.410645
3301.096680	6555.492676
3299.815430	6672.758789
3298.534180	6618.819824
3297.252930	6730.387207
3295.971680	6665.175781
3294.689453	6541.715820
3293.407227	6739.687012
3292.124023	6646.324219
3290.841797	6707.052246
3289.558594	6702.014160
3288.275391	6668.807617
3286.992188	6849.665039
3285.708008	6906.552246
3284.423828	6850.801270
3283.139648	6843.861816
3281.855469	6851.935059
3280.570312	6923.783203
3279.285156	6886.825195
3278.000000	7026.144043
3276.714844	7007.927734
3275.428711	6993.466797
3274.142578	6924.663086
3272.856445	7172.541504
3271.570312	7015.682129
3270.283203	7064.911133
3268.997070	7071.050293
3267.708984	7067.825195
3266.421875	7124.502441
3265.134766	7087.580078
3263.846680	7336.964355
3262.558594	7286.918945
3261.269531	7358.473145
3259.981445	7317.792480
3258.692383	7383.703613
3257.403320	7408.461914
3256.113281	7399.567871
3254.824219	7461.687012
3253.534180	7477.073730
3252.244141	7518.605469
3250.953125	7560.121094
3249.663086	7678.178711
3248.372070	7497.485352
3247.081055	7602.442871
3245.789062	7684.965332
3244.497070	7674.164551
3243.206055	7758.506348
3241.913086	7656.304199
3240.621094	7654.837402
3239.328125	7761.506348
3238.035156	7676.137207
3236.742188	7730.577148
3235.449219	7734.686035
3234.155273	7861.749023
3232.861328	7891.906738
3231.567383	7799.143555
3230.273438	7901.915039
3228.978516	8025.124023
3227.683594	7930.526367
3226.388672	7925.284668
3225.092773	7875.392578
3223.797852	8056.174316
3222.501953	8117.861816
3221.205078	8064.241699
3219.909180	8120.325684
3218.612305	8189.398438
3217.315430	8039.161133
3216.018555	8214.126953
3214.720703	8314.720703
3213.423828	8264.836914
3212.125977	8383.950195
3210.827148	8055.588379
3209.529297	8289.780273
3208.230469	8301.179688
3206.931641	8399.783203
3205.632812	8292.428711
3204.333008	8383.576172
3203.034180	8445.016602
3201.734375	8478.623047
3200.433594	8567.827148
3199.133789	8568.036133
3197.833008	8573.802734
3196.532227	8801.883789
3195.230469	8829.830078
3193.929688	8661.460938
3192.627930	8698.680664
3191.326172	8732.182617
3190.024414	8989.625977
3188.721680	9054.517578
3187.418945	9100.881836
3186.116211	9039.940430
3184.813477	9084.439453
3183.509766	9175.148438
3182.206055	9273.216797
3180.902344	9260.344727
3179.598633	9286.285156
3178.293945	9393.512695
3176.989258	9465.599609
3175.684570	9436.075195
3174.378906	9500.739258
3173.074219	9622.610352
3171.768555	9805.349609
3170.462891	9829.301758
3169.156250	9757.294922
3167.849609	9819.987305
3166.542969	10035.746094
3165.236328	10236.668945
3163.929688	10017.135742
3162.622070	10020.739258
3161.314453	10068.574219
3160.006836	10374.367188
3158.698242	10132.867188
3157.389648	10364.849609
3156.081055	10375.747070
3154.772461	10449.243164
3153.463867	10697.597656
3152.154297	10452.583984
3150.844727	10614.350586
3149.534180	10741.097656
3148.224609	10656.252930
3146.914062	10880.416992
3145.603516	10830.513672
3144.292969	11093.164062
3142.981445	11298.732422
3141.669922	11346.174805
3140.358398	11264.983398
3139.046875	11363.849609
3137.734375	11492.065430
3136.421875	11504.541992
3135.109375	11884.207031
3133.795898	12008.575195
3132.483398	12140.235352
3131.169922	12136.061523
3129.856445	12111.708008
3128.541992	12177.240234
3127.227539	12490.314453
3125.913086	12742.762695
3124.598633	12672.480469
3123.284180	12825.825195
3121.968750	13008.427734
3120.653320	13154.318359
3119.337891	13426.541992
3118.021484	13504.533203
3116.705078	13994.473633
3115.388672	14383.537109
3114.072266	14327.684570
3112.754883	14879.399414
3111.438477	14960.691406
3110.120117	15473.655273
3108.802734	16010.196289
3107.484375	16098.535156
3106.166992	16419.019531
3104.847656	16881.951172
3103.529297	17090.683594
3102.209961	17644.662109
3100.890625	17803.841797
3099.571289	18008.619141
3098.251953	18324.707031
3096.931641	18096.605469
3095.611328	18573.185547
3094.291016	18633.476562
3092.969727	18409.093750
3091.649414	18664.593750
3090.328125	18713.884766
3089.005859	18433.082031
3087.684570	18600.910156
3086.362305	18500.703125
3085.040039	18677.562500
3083.717773	18814.265625
3082.394531	18699.498047
3081.071289	18839.785156
3079.748047	19072.894531
3078.424805	19145.683594
3077.100586	19538.841797
3075.776367	19815.359375
3074.452148	20153.642578
3073.127930	20591.859375
3071.802734	21004.439453
3070.477539	21469.601562
3069.152344	21663.650391
3067.827148	22397.564453
3066.500977	22849.458984
3065.174805	23742.779297
3063.848633	24194.238281
3062.521484	24870.777344
3061.194336	25561.582031
3059.867188	26511.789062
3058.540039	27496.123047
3057.211914	28569.019531
3055.884766	29587.052734
3054.556641	30815.169922
3053.227539	31819.673828
3051.899414	33337.082031
3050.570312	34493.035156
3049.241211	35945.878906
3047.911133	37911.160156
3046.581055	39078.238281
3045.251953	41082.011719
3043.920898	43036.093750
3042.590820	44692.359375
3041.259766	46804.347656
3039.928711	48964.398438
3038.597656	51156.199219
3037.265625	53839.445312
3035.934570	55866.585938
3034.602539	58714.320312
3033.269531	61224.500000
3031.937500	64269.027344
3030.604492	67607.101562
3029.271484	70515.421875
3027.937500	73717.234375
3026.604492	77609.921875
3025.270508	81304.164062
3023.936523	85331.156250
3022.601562	89887.562500
3021.267578	94967.664062
3019.932617	99616.109375
3018.596680	105658.023438
3017.261719	111746.320312
3015.925781	118101.093750
3014.589844	125396.859375
3013.253906	132697.015625
3011.916992	140043.015625
3010.581055	147032.796875
3009.244141	154845.421875
3007.906250	162400.906250
3006.569336	169926.421875
3005.231445	177614.750000
3003.893555	185723.359375
3002.554688	192950.015625
3001.215820	200218.875000
2999.877930	207376.906250
2998.538086	215678.578125
2997.199219	222397.140625
2995.859375	230534.359375
2994.519531	236684.406250
2993.179688	242218.812500
2991.838867	248085.500000
2990.499023	250798.578125
2989.157227	254567.406250
2987.816406	258532.421875
2986.475586	259242.203125
2985.133789	261058.218750
2983.791992	262634.625000
2982.449219	263705.875000
2981.106445	265489.406250
2979.764648	268040.406250
2978.420898	270786.031250
2977.078125	273853.531250
2975.734375	276505.437500
2974.390625	278243.406250
2973.046875	280540.156250
2971.702148	280831.687500
2970.358398	280189.187500
2969.012695	281477.031250
2967.667969	281499.375000
2966.323242	283898.875000
2964.977539	287998.937500
2963.631836	294498.718750
2962.285156	304302.750000
2960.938477	316311.812500
2959.591797	331526.812500
2958.245117	348036.750000
2956.898438	366101.968750
2955.550781	385846.843750
2954.203125	404503.906250
2952.855469	424879.000000
2951.506836	441007.843750
2950.158203	457453.875000
2948.809570	470798.625000
2947.460938	475804.000000
2946.111328	476774.218750
2944.761719	467670.156250
2943.412109	452436.468750
2942.062500	433915.093750
2940.711914	414283.625000
2939.361328	393317.906250
2938.010742	376303.156250
2936.659180	359004.250000
2935.308594	346033.250000
2933.956055	330276.812500
2932.604492	312333.750000
2931.252930	291520.906250
2929.900391	268896.750000
2928.547852	245559.812500
2927.194336	223208.093750
2925.841797	203898.078125
2924.488281	187394.718750
2923.133789	174501.046875
2921.780273	162755.109375
2920.425781	153859.296875
2919.071289	146554.015625
2917.716797	140372.281250
2916.361328	136053.312500
2915.005859	132772.687500
2913.650391	129911.148438
2912.294922	127795.484375
2910.938477	125924.109375
2909.582031	124025.023438
2908.225586	123348.890625
2906.869141	123040.664062
2905.511719	121445.117188
2904.154297	120372.164062
2902.796875	118417.406250
2901.438477	114725.937500
2900.080078	110778.617188
2898.721680	105225.546875
2897.363281	99983.257812
2896.003906	94790.898438
2894.644531	90052.671875
2893.285156	86762.773438
2891.925781	83982.812500
2890.565430	83128.281250
2889.205078	82194.367188
2887.844727	82399.734375
2886.483398	83550.695312
2885.123047	85200.507812
2883.760742	87513.515625
2882.399414	90174.281250
2881.038086	92363.304688
2879.675781	92831.804688
2878.312500	91671.000000
2876.950195	89124.132812
2875.586914	84032.093750
2874.223633	77743.453125
2872.860352	70341.992188
2871.497070	62939.882812
2870.132812	56261.507812
2868.768555	49992.019531
2867.403320	44993.035156
2866.039062	41021.902344
2864.673828	37491.906250
2863.308594	35498.886719
2861.942383	33383.117188
2860.577148	32598.505859
2859.210938	31569.000000
2857.843750	31130.728516
2856.477539	31551.371094
2855.110352	31605.146484
2853.743164	32092.509766
2852.375977	33311.035156
2851.007812	33674.535156
2849.639648	35045.531250
2848.271484	35480.757812
2846.902344	36238.058594
2845.534180	36609.496094
2844.165039	35935.207031
2842.794922	35130.949219
2841.425781	33945.179688
2840.055664	32087.857422
2838.685547	30379.005859
2837.315430	28575.859375
2835.944336	26393.652344
2834.573242	24556.833984
2833.202148	22799.818359
2831.830078	21182.302734
2830.458984	19878.128906
2829.086914	19152.337891
2827.713867	18207.314453
2826.341797	17501.445312
2824.968750	16946.816406
2823.595703	16436.283203
2822.221680	16006.664062
2820.848633	15475.458984
2819.474609	15302.286133
2818.100586	14711.798828
2816.725586	14682.617188
2815.350586	14842.771484
2813.975586	14387.674805
2812.600586	14454.949219
2811.224609	14397.805664
2809.849609	14267.115234
2808.472656	14584.807617
2807.096680	14687.006836
2805.719727	14556.333008
2804.342773	14639.244141
2802.965820	14769.369141
2801.587891	15076.149414
2800.210938	15274.356445
2798.833008	15444.502930
2797.454102	15586.605469
2796.076172	15996.126953
2794.697266	15998.233398
2793.317383	16536.828125
2791.938477	17061.234375
2790.558594	17133.001953
2789.178711	17800.296875
2787.798828	17812.521484
2786.417969	18102.322266
2785.038086	18503.720703
2783.656250	18648.425781
2782.275391	19152.498047
2780.893555	19532.517578
2779.511719	19633.330078
2778.129883	19601.578125
2776.748047	19683.158203
2775.365234	19926.810547
2773.982422	19807.878906
2772.598633	19458.996094
2771.215820	19354.138672
2769.832031	18874.853516
2768.448242	18554.218750
2767.063477	18218.039062
2765.678711	17707.923828
2764.293945	17248.478516
2762.909180	16877.951172
2761.523438	16761.558594
2760.138672	16514.763672
2758.751953	16102.860352
2757.366211	15783.266602
2755.979492	15448.152344
2754.592773	14901.140625
2753.206055	15240.519531
2751.819336	15110.705078
2750.431641	15352.640625
2749.043945	15495.495117
2747.655273	15804.972656
2746.267578	16088.288086
2744.878906	16546.783203
2743.490234	16640.701172
2742.100586	17145.748047
2740.710938	17499.689453
2739.321289	18222.873047
2737.931641	18576.462891
2736.541016	18912.576172
2735.150391	19487.734375
2733.759766	19482.167969
2732.369141	19717.417969
2730.977539	19833.058594
2729.585938	19908.818359
2728.194336	19529.173828
2726.801758	18874.427734
2725.409180	18181.863281
2724.016602	17387.472656
2722.624023	16759.484375
2721.230469	15502.109375
2719.836914	14862.630859
2718.443359	13858.568359
2717.048828	13128.041016
2715.654297	12465.208008
2714.259766	11678.214844
2712.865234	11060.847656
2711.469727	10500.726562
2710.074219	10061.717773
2708.678711	9771.377930
2707.283203	9420.729492
2705.886719	9109.916016
2704.490234	9042.545898
2703.092773	8733.654297
2701.696289	8602.558594
2700.298828	8445.644531
2698.901367	8131.878418
2697.502930	8192.338867
2696.104492	7989.058594
2694.706055	7975.420898
2693.307617	7848.072754
2691.908203	7751.781738
2690.509766	7679.640137
2689.109375	7614.414062
2687.709961	7497.565430
2686.309570	7676.819336
2684.909180	7465.353027
2683.508789	7477.645508
2682.107422	7483.051270
2680.706055	7576.169922
2679.304688	7287.508301
2677.903320	7325.612793
2676.500977	7380.890625
2675.098633	7420.679199
2673.696289	7410.624023
2672.292969	7300.936035
2670.889648	7280.602051
2669.486328	7260.276367
2668.083008	7258.843262
2666.678711	7150.986328
2665.274414	7307.462402
2663.870117	7249.397461
2662.464844	7004.365723
2661.059570	7270.546875
2659.654297	7193.659180
2658.249023	7296.821777
2656.842773	7089.684082
2655.436523	7156.835938
2654.030273	7165.702637
2652.623047	7054.647461
2651.216797	7125.190430
2649.808594	7171.731445
2648.401367	7069.299805
2646.993164	7208.268066
2645.584961	7126.406250
2644.176758	7077.087402
2642.768555	7044.895020
2641.359375	7159.811035
2639.950195	7042.110352
2638.540039	7109.107910
2637.130859	7287.189453
2635.720703	7186.623047
2634.309570	7074.134766
2632.899414	7258.950195
2631.488281	7293.383789
2630.077148	7435.389160
2628.665039	7503.921387
2627.253906	7613.394531
2625.841797	7714.290527
2624.429688	7664.985840
2623.016602	7677.117676
2621.603516	7822.288086
2620.190430	8054.373047
2618.777344	7998.218750
2617.363281	7935.267578
2615.949219	8076.861328
2614.535156	8036.070801
2613.120117	8208.253906
2611.705078	8065.252441
2610.290039	8087.497559
2608.875000	8026.303711
2607.458984	7992.370605
2606.042969	8063.972656
2604.626953	7846.267578
2603.209961	7729.024902
2601.792969	7732.596680
2600.375977	7705.555664
2598.958984	7649.619629
2597.541016	7382.911133
2596.123047	7469.828613
2594.705078	7317.112305
2593.286133	7366.630859
2591.867188	7361.773438
2590.448242	7153.125488
2589.029297	6966.632812
2587.609375	7031.458008
2586.189453	7018.183594
2584.769531	6969.278320
2583.348633	6866.101074
2581.927734	6869.828613
2580.506836	6827.764160
2579.085938	6626.331543
2577.664062	6740.294434
2576.242188	6737.262695
2574.820312	6729.147949
2573.397461	6590.580078
2571.974609	6570.639648
2570.551758	6542.239258
2569.128906	6481.678223
2567.705078	6512.557129
2566.281250	6480.798828
2564.856445	6557.354492
2563.432617	6466.383301
2562.007812	6607.189941
2560.583008	6462.125488
2559.157227	6389.825684
2557.731445	6560.992676
2556.305664	6515.744629
2554.879883	6517.830566
2553.453125	6521.604980
2552.026367	6579.432129
2550.599609	6547.725586
2549.171875	6598.769531
2547.745117	6345.918457
2546.317383	6407.108398
2544.888672	6385.585449
2543.459961	6375.880859
2542.031250	6335.816406
2540.602539	6488.030762
2539.173828	6309.692383
2537.744141	6340.469238
2536.314453	6184.142090
2534.883789	6305.931152
2533.453125	6272.665527
2532.022461	6111.390625
2530.591797	6027.651367
2529.160156	6050.026367
2527.729492	6122.897461
2526.296875	6113.264160
2524.865234	6159.167969
2523.432617	5897.155762
2522.000000	5986.819824
2520.567383	6061.311035
2519.133789	5922.223145
2517.700195	6153.044922
2516.266602	6034.163086
2514.832031	5987.589355
2513.398438	6088.887207
2511.962891	6112.873047
2510.528320	5950.425781
2509.092773	5994.578613
2507.657227	6052.144043
2506.221680	5916.660645
2504.786133	6158.814453
2503.349609	6023.363281
2501.913086	6018.809082
2500.475586	5963.941895
2499.038086	5957.723633
2497.600586	5916.301758
2496.163086	6042.510742
2494.724609	5980.978027
2493.286133	6107.123047
2491.847656	5924.990723
2490.409180	6020.949219
2488.969727	6054.914062
2487.530273	5985.067383
2486.089844	6012.329590
2484.650391	6031.213379
2483.209961	6018.299316
2481.769531	6135.869629
2480.328125	6046.005371
2478.886719	6049.816406
2477.445312	5981.737793
2476.003906	6115.935059
2474.561523	5977.682129
2473.119141	6108.483887
2471.675781	5861.705566
2470.233398	6116.068848
2468.790039	6026.349121
2467.346680	6106.951660
2465.902344	5965.525391
2464.458008	6036.094238
2463.013672	5944.791992
2461.569336	5815.158691
2460.124023	5984.115234
2458.678711	5931.229492
2457.233398	5744.992188
2455.787109	5867.189941
2454.341797	5787.694336
2452.894531	5666.576172
2451.448242	5828.695312
2450.000977	5809.211426
2448.553711	5693.156250
2447.106445	5726.980469
2445.658203	5800.738770
2444.209961	5681.425781
2442.761719	5675.299316
2441.312500	5722.407227
2439.864258	5536.653809
2438.414062	5676.887695
2436.964844	5767.190918
2435.514648	5662.984863
2434.064453	5635.264160
2432.614258	5652.414551
2431.163086	5619.722656
2429.711914	5704.962891
2428.260742	5650.687012
2426.809570	5528.365234
2425.357422	5593.653320
2423.905273	5554.366699
2422.452148	5501.821777
2421.000000	5532.239746
2419.546875	5620.693359
2418.093750	5518.420410
2416.639648	5520.632324
2415.185547	5574.226562
2413.731445	5740.487305
2412.276367	5580.281250
2410.822266	5599.042969
2409.367188	5672.451660
2407.912109	5562.029785
2406.455078	5542.706543
2405.000000	5498.562012
2403.542969	5532.213867
2402.085938	5653.542480
2400.628906	5589.551270
2399.171875	5578.508789
2397.714844	5445.108887
2396.257812	5584.541992
2394.798828	5593.341309
2393.341797	5484.805664
2391.882812	5627.450195
2390.423828	5664.316895
2388.964844	5648.318359
2387.503906	5610.860352
2386.044922	5662.564941
2384.583984	5555.794434
2383.125000	5661.946777
2381.664062	5566.768066
2380.203125	5512.866211
2378.742188	5660.193359
2377.279297	5779.429688
2375.818359	5737.057129
2374.355469	5752.389648
2372.892578	5777.603516
2371.429688	5685.828125
2369.966797	5748.931152
2368.503906	5803.774414
2367.041016	5741.686523
2365.576172	5689.500977
2364.113281	5796.991699
2362.648438	5672.408691
2361.183594	5916.417480
2359.718750	5757.315918
2358.251953	5923.912109
2356.787109	6050.978027
2355.320312	5821.254395
2353.855469	5816.798828
2352.388672	5947.095703
2350.921875	5973.833008
2349.455078	5929.925293
2347.986328	5912.312500
2346.519531	5929.187500
2345.050781	5890.239258
2343.582031	6094.222168
2342.113281	6074.947754
2340.644531	6009.742188
2339.175781	6241.462891
2337.707031	6181.169434
2336.236328	6071.709961
2334.765625	6280.326172
2333.296875	6728.155273
2331.826172	7282.317871
2330.353516	7670.784180
2328.882812	7246.631836
2327.412109	7081.406250
2325.939453	6690.289551
2324.466797	6666.026855
2322.994141	6857.819336
2321.521484	6714.075684
2320.048828	6891.056152
2318.576172	6778.441895
2317.101562	6863.755371
2315.628906	7017.707031
2314.154297	6955.810547
2312.679688	7111.315430
2311.205078	7158.908203
2309.728516	7183.608398
2308.253906	7294.870117
2306.777344	7281.971191
2305.302734	7531.952637
2303.826172	7456.978027
2302.349609	7617.056641
2300.873047	7591.047852
2299.394531	7883.182129
2297.917969	7853.866699
2296.439453	8070.812988
2294.960938	8436.043945
2293.482422	8460.428711
2292.003906	8675.491211
2290.525391	8984.976562
2289.046875	9077.658203
2287.566406	9518.872070
2286.085938	9904.539062
2284.607422	10086.528320
2283.126953	10722.612305
2281.644531	11241.258789
2280.164062	11678.334961
2278.683594	12504.055664
2277.201172	13579.928711
2275.718750	14744.809570
2274.236328	16320.566406
2272.753906	18623.935547
2271.271484	21267.671875
2269.789062	25520.613281
2268.304688	30774.197266
2266.820312	38010.484375
2265.337891	48235.105469
2263.853516	61027.359375
2262.367188	78361.203125
2260.882812	100050.492188
2259.398438	123144.320312
2257.912109	148277.765625
2256.425781	173321.593750
2254.939453	196693.156250
2253.453125	215282.187500
2251.966797	224967.812500
2250.480469	223564.343750
2248.992188	211428.453125
2247.505859	185116.078125
2246.017578	152768.093750
2244.529297	119013.007812
2243.041016	88645.546875
2241.550781	64860.558594
2240.062500	48636.410156
2238.572266	37114.328125
2237.082031	29781.882812
2235.593750	24519.402344
2234.101562	20400.681641
2232.611328	17911.662109
2231.121094	15648.325195
2229.628906	14324.836914
2228.138672	13190.923828
2226.646484	12566.325195
2225.154297	11431.608398
2223.662109	11127.338867
2222.167969	10511.604492
2220.675781	10181.816406
2219.181641	9387.390625
2217.689453	9046.667969
2216.195312	8662.527344
2214.701172	8439.822266
2213.205078	8141.419922
2211.710938	8097.858398
2210.214844	7981.781738
2208.720703	8041.405273
2207.224609	7857.716797
2205.728516	8002.715332
2204.232422	8208.855469
2202.734375	8284.485352
2201.238281	8392.281250
2199.740234	8466.233398
2198.242188	8644.753906
2196.746094	8401.670898
2195.246094	8033.216797
2193.748047	7862.725586
2192.250000	7256.555664
2190.750000	6809.783203
2189.251953	6404.979980
2187.751953	6140.144531
2186.251953	5984.666016
2184.750000	5951.329102
2183.250000	5757.408203
2181.750000	5677.565918
2180.248047	5637.888672
2178.746094	5506.742676
2177.244141	5451.068848
2175.742188	5454.778320
2174.240234	5378.284668
2172.736328	5313.047852
2171.234375	5279.904297
2169.730469	5235.552734
2168.226562	5106.274414
2166.722656	5140.492676
2165.218750	5064.153809
2163.714844	5015.075195
2162.208984	5097.333008
2160.703125	5142.731934
2159.199219	5015.228516
2157.693359	4926.187500
2156.185547	4960.391602
2154.679688	4916.191895
2153.173828	4870.409668
2151.666016	4955.776855
2150.158203	4758.115723
2148.650391	4918.600098
2147.142578	4794.542969
2145.634766	4828.723145
2144.126953	4763.842773
2142.617188	4726.140625
2141.109375	4849.739258
2139.599609	4840.772461
2138.089844	4811.058105
2136.578125	4795.718750
2135.068359	4770.812012
2133.558594	4771.438965
2132.046875	4794.395020
2130.535156	4836.476562
2129.023438	4833.900879
2127.511719	4844.077148
2126.000000	4816.001953
2124.486328	4791.124512
2122.974609	4729.617676
2121.460938	4771.659668
2119.947266	4665.595215
2118.433594	4723.552734
2116.919922	4650.966797
2115.406250	4627.742676
2113.890625	4696.809570
2112.375000	4748.349609
2110.859375	4777.603027
2109.343750	4646.244629
2107.828125	4715.250488
2106.312500	4631.641113
2104.794922	4575.080566
2103.279297	4731.441895
2101.761719	4738.422852
2100.244141	4807.338379
2098.726562	4730.145020
2097.208984	4643.458008
2095.689453	4686.955078
2094.171875	4747.889648
2092.652344	4816.731934
2091.132812	4731.683105
2089.613281	4706.932129
2088.093750	4774.154297
2086.572266	4749.404785
2085.052734	4824.515137
2083.531250	4741.134277
2082.009766	4717.989746
2080.488281	4894.433105
2078.966797	4603.631348
2077.445312	4753.109375
2075.921875	4718.899414
2074.400391	4637.222656
2072.876953	4620.455078
2071.353516	4614.768555
2069.830078	4688.168945
2068.306641	4674.563477
2066.781250	4629.342285
2065.255859	4464.002930
2063.732422	4603.750488
2062.207031	4436.903320
2060.681641	4434.419922
2059.154297	4515.647949
2057.628906	4457.879395
2056.103516	4390.661133
2054.576172	4373.981934
2053.048828	4453.577148
2051.521484	4410.067871
2049.994141	4410.746582
2048.464844	4386.189453
2046.937500	4462.562500
2045.408203	4406.473633
2043.878906	4361.440430
2042.349609	4329.033203
2040.820312	4354.935547
2039.291016	4347.746582
2037.759766	4365.759277
2036.230469	4368.018066
2034.699219	4323.046875
2033.167969	4345.774902
2031.636719	4272.500000
2030.105469	4248.027832
2028.572266	4256.599609
2027.041016	4356.383789
2025.507812	4242.283691
2023.974609	4342.029785
2022.441406	4264.128418
2020.908203	4266.400879
2019.373047	4240.392578
2017.839844	4241.097656
2016.304688	4224.527344
2014.769531	4322.583496
2013.234375	4266.757324
2011.699219	4188.980957
2010.164062	4217.939941
2008.626953	4154.324219
2007.091797	4023.287598
2005.554688	4140.081543
2004.017578	4111.014160
2002.480469	4103.903809
2000.941406	4168.890137
1999.404297	3969.037842
1997.865234	4090.422607
1996.326172	4059.827148
1994.787109	4026.112061
1993.248047	3900.037109
1991.708984	3860.106689
1990.169922	3982.953369
1988.628906	4038.468018
1987.087891	4011.048096
1985.546875	3866.335205
1984.005859	4032.864014
1982.464844	3964.812500
1980.921875	4045.282471
1979.380859	3994.446289
1977.837891	3942.068359
1976.294922	4019.368652
1974.751953	4021.669922
1973.208984	4072.376465
1971.666016	3890.447021
1970.121094	3981.741455
1968.576172	4072.998047
1967.033203	3922.383789
1965.488281	3877.903809
1963.941406	3923.897461
1962.396484	3997.938477
1960.849609	3923.850098
1959.304688	4010.329346
1957.757812	3958.084229
1956.210938	3975.969482
1954.664062	3917.521729
1953.115234	3918.276855
1951.568359	3999.996582
1950.019531	3991.393799
1948.472656	3900.305664
1946.923828	3894.838379
1945.373047	3822.475830
1943.824219	3849.690430
1942.275391	3778.921631
1940.724609	3827.900391
1939.173828	3743.174316
1937.623047	3674.024170
1936.072266	3862.839355
1934.521484	3829.423584
1932.968750	3719.914307
1931.417969	3789.031494
1929.865234	3764.966064
1928.312500	3816.970215
1926.759766	3681.169922
1925.207031	3709.895508
1923.652344	3724.647461
1922.099609	3708.373535
1920.544922	3661.093262
1918.990234	3647.939453
1917.435547	3685.941406
1915.880859	3661.939697
1914.324219	3614.706787
1912.769531	3661.985840
1911.212891	3676.721680
1909.656250	3627.965820
1908.099609	3616.384277
1906.542969	3621.833008
1904.986328	3627.279297
1903.427734	3703.892334
1901.869141	3723.240723
1900.312500	3676.080566
1898.753906	3542.352051
1897.193359	3572.542236
1895.634766	3652.177979
1894.074219	3618.977295
1892.515625	3666.126953
1890.955078	3703.989014
1889.394531	3653.810303
1887.833984	3707.098877
1886.271484	3746.472412
1884.710938	3651.558350
1883.148438	3590.629639
1881.585938	3700.966797
1880.023438	3669.358154
1878.460938	3705.613525
1876.898438	3700.226318
1875.333984	3719.504395
1873.771484	3672.505615
1872.207031	3687.158447
1870.642578	3763.424805
1869.078125	3693.342773
1867.511719	3697.202637
1865.947266	3693.363037
1864.380859	3663.357910
1862.814453	3734.932861
1861.248047	3700.315430
1859.681641	3731.857666
1858.115234	3758.772949
1856.548828	3647.289062
1854.980469	3657.299561
1853.412109	3777.970459
1851.843750	3641.963623
1850.275391	3731.860107
1848.707031	3671.185303
1847.136719	3773.324463
1845.568359	3605.185547
1843.998047	3704.225342
1842.427734	3665.092529
1840.857422	3681.217041
1839.285156	3605.284668
1837.714844	3641.354248
1836.142578	3691.210449
1834.572266	3704.248779
1833.000000	3746.406738
1831.425781	3727.243652
1829.853516	3867.444092
1828.281250	3774.729980
1826.707031	3830.622314
1825.132812	3770.111328
1823.558594	3720.341797
1821.984375	3929.279297
1820.410156	3818.281982
1818.833984	3724.161133
1817.259766	3816.707520
1815.683594	3857.214844
1814.107422	3891.588867
1812.531250	3893.843506
1810.955078	3915.967529
1809.376953	3919.744141
1807.800781	3944.908936
1806.222656	3919.654297
1804.644531	4018.114746
1803.066406	3884.444824
1801.488281	4153.849121
1799.908203	3998.838135
1798.328125	4080.414551
1796.750000	4122.290039
1795.169922	4235.838867
1793.589844	4326.464844
1792.007812	4388.084473
1790.427734	4556.384766
1788.845703	4528.010742
1787.263672	4592.596680
1785.681641	4814.070312
1784.099609	5081.145996
1782.517578	5253.696777
1780.935547	5625.622559
1779.351562	6009.572266
1777.767578	6525.765137
1776.183594	7088.912598
1774.599609	7972.807617
1773.015625	9072.308594
1771.429688	10254.987305
1769.845703	11589.207031
1768.259766	13163.030273
1766.673828	14816.745117
1765.087891	16440.906250
1763.500000	18339.341797
1761.914062	19749.480469
1760.326172	21487.011719
1758.740234	22942.974609
1757.152344	24319.410156
1755.562500	25643.681641
1753.974609	26911.267578
1752.386719	27436.591797
1750.796875	28630.486328
1749.207031	29068.812500
1747.617188	29769.205078
1746.027344	30237.421875
1744.437500	30462.998047
1742.845703	29761.326172
1741.255859	29097.810547
1739.664062	28475.453125
1738.072266	27079.691406
1736.480469	25729.916016
1734.886719	24495.714844
1733.294922	23286.234375
1731.701172	21627.960938
1730.107422	20442.257812
1728.513672	19164.806641
1726.919922	18208.386719
1725.326172	16999.941406
1723.730469	15717.947266
1722.134766	14279.351562
1720.541016	12954.644531
1718.945312	11671.261719
1717.347656	10315.933594
1715.751953	9300.833008
1714.154297	8592.543945
1712.558594	7828.715332
1710.960938	7416.728027
1709.363281	7006.419434
1707.765625	6680.732422
1706.166016	6317.485840
1704.568359	6132.268066
1702.968750	5926.026367
1701.369141	5841.922363
1699.769531	5670.475586
1698.169922	5526.210938
1696.568359	5403.088379
1694.968750	5066.226074
1693.367188	5053.132812
1691.765625	4921.154297
1690.164062	5046.521484
1688.562500	4839.382812
1686.958984	4712.041504
1685.357422	4661.441406
1683.753906	4631.909668
1682.150391	4698.585938
1680.546875	4556.351074
1678.943359	4540.380371
1677.337891	4643.084473
1675.734375	4541.498047
1674.128906	4475.989746
1672.523438	4409.007324
1670.917969	4570.186523
1669.310547	4387.667969
1667.705078	4458.768555
1666.097656	4390.344727
1664.492188	4432.921387
1662.884766	4446.993164
1661.275391	4356.128418
1659.667969	4448.142090
1658.060547	4457.706055
1656.451172	4395.357910
1654.841797	4454.354492
1653.232422	4481.879883
1651.623047	4606.708008
1650.013672	4652.151367
1648.402344	4696.079590
1646.791016	4636.750488
1645.179688	4743.490234
1643.568359	4809.805176
1641.957031	4892.539551
1640.345703	4821.258301
1638.732422	4761.963379
1637.121094	4864.082031
1635.507812	4864.563477
1633.894531	4829.195312
1632.279297	4944.675781
1630.666016	5054.135742
1629.050781	5118.766113
1627.437500	5249.038086
1625.822266	5286.741211
1624.207031	5445.268555
1622.589844	5614.170410
1620.974609	5799.405273
1619.357422	5893.616211
1617.740234	5905.804199
1616.123047	5627.377441
1614.505859	5615.774902
1612.888672	5353.910645
1611.269531	5370.667480
1609.652344	5238.511230
1608.033203	5323.766602
1606.414062	5227.396973
1604.794922	5212.914062
1603.173828	5086.850586
1601.554688	4983.151855
1599.933594	4936.009766
1598.312500	4985.534668
1596.691406	4794.212891
1595.070312	4886.847656
1593.449219	4857.595215
1591.826172	4826.869141
1590.203125	4860.024902
1588.582031	4744.663574
1586.957031	4829.787109
1585.333984	4929.719238
1583.710938	4872.294922
1582.085938	4770.380371
1580.460938	4837.624512
1578.835938	4790.636719
1577.210938	4798.533691
1575.585938	4828.665527
1573.960938	4759.474121
1572.333984	4828.131348
1570.707031	4969.358398
1569.080078	4756.493164
1567.453125	4888.790039
1565.826172	4930.708984
1564.197266	4886.748047
1562.568359	4995.252441
1560.941406	5003.087402
1559.310547	5198.809570
1557.681641	5391.491699
1556.052734	5245.438965
1554.421875	5066.918945
1552.792969	5150.118652
1551.162109	5217.025879
1549.531250	5043.056152
1547.898438	5160.185059
1546.267578	5033.562500
1544.634766	5156.550781
1543.003906	5221.909180
1541.371094	5120.444824
1539.736328	5294.988281
1538.103516	5324.864746
1536.470703	5319.325684
1534.835938	5359.507812
1533.201172	5480.771484
1531.566406	5501.737793
1529.931641	5443.104492
1528.296875	5556.905273
1526.660156	5536.589844
1525.023438	5654.741699
1523.388672	5817.023438
1521.750000	5877.645020
1520.113281	5975.041504
1518.476562	5985.564453
1516.837891	6177.068359
1515.199219	6237.562012
1513.562500	6299.500977
1511.921875	6509.934570
1510.283203	6642.359375
1508.644531	6823.234375
1507.003906	7130.417480
1505.363281	7272.912109
1503.722656	7572.526855
1502.082031	8061.472168
1500.441406	8488.541992
1498.798828	9069.576172
1497.156250	9800.075195
1495.515625	10574.291016
1493.873047	11418.603516
1492.228516	12331.500977
1490.585938	13434.661133
1488.941406	14153.212891
1487.298828	15144.119141
1485.654297	15859.079102
1484.009766	17221.390625
1482.363281	18550.900391
1480.718750	20051.214844
1479.072266	22215.716797
1477.425781	23820.044922
1475.779297	25644.720703
1474.132812	26873.013672
1472.486328	28231.005859
1470.837891	30027.273438
1469.191406	32769.031250
1467.542969	36834.390625
1465.894531	41778.105469
1464.244141	48030.789062
1462.595703	54272.074219
1460.945312	60636.378906
1459.296875	64586.445312
1457.646484	66732.757812
1455.996094	67495.492188
1454.343750	67055.070312
1452.693359	67950.210938
1451.041016	68710.742188
1449.388672	68721.101562
1447.736328	67831.546875
1446.083984	63829.074219
1444.431641	59474.000000
1442.777344	53457.628906
1441.125000	47929.066406
1439.470703	42155.132812
1437.816406	37563.539062
1436.160156	33145.726562
1434.505859	29590.306641
1432.849609	26135.375000
1431.195312	23076.322266
1429.539062	20546.777344
1427.880859	18269.982422
1426.224609	16180.326172
1424.568359	14645.611328
1422.910156	13473.570312
1421.251953	12531.694336
1419.593750	11664.333008
1417.935547	11365.463867
1416.275391	10899.659180
1414.617188	10602.527344
1412.957031	10511.717773
1411.296875	10493.535156
1409.636719	10800.492188
1407.976562	11201.645508
1406.314453	12159.764648
1404.654297	13169.700195
1402.992188	13976.172852
1401.330078	14882.352539
1399.667969	15180.745117
1398.003906	15212.332031
1396.341797	14906.277344
1394.677734	14488.798828
1393.013672	13800.638672
1391.349609	13069.324219
1389.685547	12203.669922
1388.019531	11587.351562
1386.355469	10770.130859
1384.689453	10313.532227
1383.023438	10019.145508
1381.357422	9630.872070
1379.689453	9537.744141
1378.023438	9794.510742
1376.355469	9785.218750
1374.687500	9969.569336
1373.019531	10172.624023
1371.351562	10335.147461
1369.683594	10345.964844
1368.013672	10050.679688
1366.343750	9756.961914
1364.673828	9753.459961
1363.003906	9446.940430
1361.333984	9085.730469
1359.662109	8902.079102
1357.992188	8937.692383
1356.320312	8780.099609
1354.648438	9020.405273
1352.976562	8970.943359
1351.302734	9386.884766
1349.630859	9559.204102
1347.957031	9996.447266
1346.283203	10532.857422
1344.609375	10912.125977
1342.933594	11482.658203
1341.259766	11985.316406
1339.583984	12483.446289
1337.908203	13484.796875
1336.232422	14157.842773
1334.556641	15284.938477
1332.880859	16223.249023
1331.203125	17309.189453
1329.525391	18351.564453
1327.847656	18782.960938
1326.169922	18898.199219
1324.492188	17985.248047
1322.812500	16999.464844
1321.134766	15531.822266
1319.455078	14402.033203
1317.775391	13727.532227
1316.095703	13413.357422
1314.414062	13136.601562
1312.734375	13118.050781
1311.052734	13321.702148
1309.371094	13353.280273
1307.689453	13515.240234
1306.007812	13367.686523
1304.324219	13526.708008
1302.640625	13572.533203
1300.958984	13572.523438
1299.275391	13618.317383
1297.589844	13539.586914
1295.906250	13169.006836
1294.220703	13310.697266
1292.537109	13579.614258
1290.851562	13642.512695
1289.164062	14250.053711
1287.478516	14991.688477
1285.792969	16261.729492
1284.105469	17112.628906
1282.417969	18257.412109
1280.730469	19333.162109
1279.042969	20272.818359
1277.353516	20655.363281
1275.666016	20812.253906
1273.976562	20181.453125
1272.287109	19647.923828
1270.597656	19144.570312
1268.908203	18473.167969
1267.216797	17826.283203
1265.525391	17101.279297
1263.833984	16710.041016
1262.142578	16375.958008
1260.451172	16177.336914
1258.759766	15403.448242
1257.066406	15649.351562
1255.373047	15127.865234
1253.679688	15285.480469
1251.986328	15064.529297
1250.292969	14722.748047
1248.597656	14969.952148
1246.904297	14767.691406
1245.208984	14537.082031
1243.513672	14492.774414
1241.816406	13936.883789
1240.121094	13672.495117
1238.423828	13531.801758
1236.726562	12894.094727
1235.029297	12371.668945
1233.332031	12093.637695
1231.634766	11558.829102
1229.935547	10836.938477
1228.236328	10349.439453
1226.537109	9911.791016
1224.837891	9394.915039
1223.138672	8967.579102
1221.439453	8646.736328
1219.738281	8450.742188
1218.037109	8293.087891
1216.335938	8105.750977
1214.634766	8064.371582
1212.931641	8107.968750
1211.230469	8351.159180
1209.527344	8561.691406
1207.824219	8591.002930
1206.121094	8594.834961
1204.416016	8655.244141
1202.712891	8776.437500
1201.007812	8811.331055
1199.302734	8922.543945
1197.597656	9020.988281
1195.892578	9296.013672
[truncated: 601 more rows]
