# Supplementary material for: Kidney stone growth through the lens of Raman mapping
Source: Sci Rep. 2024 May 12;14:10834. doi: 10.1038/s41598-024-61652-9 (PMC11088632; doi:10.1038/s41598-024-61652-9)
Supplement: Supplementary file 2 — Supplementary Information. [file 41598_2024_61652_MOESM2_ESM.zip › raman_spectra_CSV/hydroxyapatite_powder.csv]

#Wave	#Intensity
3802.998047	53.739231
3802.398438	74.408165
3801.797852	70.262352
3801.198242	82.647446
3800.597656	82.633301
3799.99707	57.833408
3799.396484	70.214256
3798.795898	66.072693
3798.195312	74.319061
3797.594727	82.562592
3796.994141	78.421036
3796.392578	82.534325
3795.791992	74.268173
3795.19043	90.756668
3794.589844	74.242744
3793.988281	78.35392
3793.386719	98.956421
3792.785156	94.817001
3792.183594	86.557213
3791.582031	94.784523
3790.979492	65.925766
3790.37793	94.752052
3789.775391	61.784233
3789.173828	94.719597
3788.571289	53.527992
3787.96875	78.219818
3787.366211	57.625778
3786.763672	86.423859
3786.161133	74.064903
3785.557617	98.736282
3784.955078	90.492744
3784.352539	53.463821
3783.749023	90.461731
3783.145508	94.557426
3782.541992	61.657314
3781.939453	73.976097
3781.335938	65.745262
3780.731445	82.167488
3780.12793	78.045731
3779.524414	73.925385
3778.919922	78.018974
3778.316406	65.688927
3777.711914	53.363102
3777.107422	86.187157
3776.50293	61.551697
3775.898438	82.054855
3775.293945	86.14283
3774.689453	73.824051
3774.084961	82.01265
3773.480469	77.898659
3772.875	65.587616
3772.269531	45.083755
3771.665039	65.565125
3771.05957	73.748108
3770.454102	65.542633
3769.848633	110.584213
3769.243164	73.710159
3768.636719	61.414597
3768.03125	94.152893
3767.425781	73.672226
3766.819336	94.120583
3766.212891	94.104431
3765.607422	89.99749
3765.000977	73.621674
3764.394531	94.055992
3763.788086	89.951164
3763.180664	85.84774
3762.574219	81.74572
3761.967773	69.471931
3761.360352	93.975304
3760.75293	81.703629
3760.146484	81.689598
3759.539062	69.42424
3758.931641	73.495399
3758.324219	65.318024
3757.716797	44.898434
3757.108398	61.214622
3756.500977	69.364662
3755.892578	61.1936
3755.285156	85.656326
3754.676758	81.563446
3754.068359	89.704384
3753.459961	65.228348
3752.851562	89.673569
3752.243164	77.432053
3751.634766	93.717438
3751.026367	73.331482
3750.416992	73.318886
3749.808594	69.233711
3749.199219	97.724922
3748.589844	85.494614
3747.980469	61.057091
3747.371094	69.186142
3746.761719	89.519623
3746.152344	77.299118
3745.542969	52.87978
3744.932617	69.138596
3744.323242	69.126717
3743.712891	73.180412
3743.102539	109.751747
3742.492188	89.41198
3741.881836	89.396606
3741.271484	77.192886
3740.661133	81.241699
3740.050781	73.104965
3739.44043	52.788952
3738.829102	97.439766
3738.217773	60.889381
3737.607422	77.113289
3736.996094	81.157921
3736.384766	81.143967
3735.773438	73.017014
3735.162109	85.17186
3734.550781	64.881683
3733.938477	64.870529
3733.327148	52.698235
3732.714844	81.060265
3732.102539	81.046318
3731.491211	93.187233
3730.878906	89.120277
3730.266602	68.853821
3729.654297	64.792442
3729.041016	68.830132
3728.428711	72.866417
3727.816406	72.853882
3727.203125	80.934822
3726.589844	68.782761
3725.977539	80.906967
3725.364258	105.160957
3724.750977	72.791206
3724.137695	84.908455
3723.524414	36.383076
3722.910156	84.879227
3722.296875	92.94696
3721.682617	84.850006
3721.069336	80.795616
3720.455078	76.742622
3719.84082	72.691017
3719.226562	88.829277
3718.612305	96.887978
3717.998047	80.726082
3717.383789	72.640961
3716.768555	80.698273
3716.154297	68.581718
3715.539062	80.670479
3714.923828	96.787903
3714.30957	72.578423
3713.694336	84.66024
3713.079102	84.645653
3712.462891	68.510864
3711.847656	68.499062
3711.232422	80.57325
3710.616211	56.391556
3710.000977	80.545486
3709.384766	100.664505
3708.768555	88.569504
3708.152344	68.428276
3707.536133	80.489975
3706.919922	60.357079
3706.303711	64.369789
3705.6875	88.493202
3705.070312	100.543121
3704.454102	68.357536
3703.836914	88.447449
3703.219727	76.37326
3702.602539	92.435905
3701.985352	72.328667
3701.368164	56.245934
3700.750977	92.3881
3700.133789	80.323624
3699.515625	64.247818
3698.898438	68.251534
3698.280273	92.324387
3697.662109	88.295052
3697.044922	80.254387
3696.426758	76.228516
3695.807617	84.238037
3695.189453	80.21286
3694.571289	92.228882
3693.953125	84.19445
3693.333984	72.154221
3692.714844	76.149643
3692.09668	52.093399
3691.477539	60.097397
3690.858398	76.110237
3690.239258	88.112434
3689.620117	88.097229
3689.0	76.070839
3688.380859	76.057709
3687.760742	40.023464
3687.141602	80.033112
3686.521484	80.019295
3685.901367	64.004387
3685.28125	91.990425
3684.661133	83.976753
3684.041016	67.969444
3683.420898	67.95771
3682.799805	71.942802
3682.179688	71.930374
3681.558594	83.904282
3680.938477	83.889793
3680.317383	79.881248
3679.696289	67.887329
3679.075195	83.846336
3678.454102	91.815842
3677.832031	87.808678
3677.210938	83.802902
3676.588867	75.808571
3675.967773	79.784714
3675.345703	71.793839
3674.723633	83.745003
3674.101562	63.794693
3673.479492	71.75663
3672.857422	87.687393
3672.235352	55.791428
3671.613281	87.657089
3670.990234	79.674492
3670.368164	59.745544
3669.745117	91.594002
3669.12207	59.724892
3668.499023	87.581367
3667.875977	75.625381
3667.25293	87.551094
3666.629883	75.599236
3666.005859	79.564384
3665.382812	63.640503
3664.758789	59.652657
3664.135742	51.690033
3663.511719	79.509377
3662.887695	79.495628
3662.263672	75.507782
3661.639648	71.521317
3661.015625	87.399826
3660.390625	59.580486
3659.766602	67.512871
3659.141602	87.354485
3658.517578	71.459488
3657.892578	71.447128
3657.267578	63.497574
3656.642578	83.326149
3656.017578	79.344505
3655.391602	59.498081
3654.766602	83.282906
3654.141602	67.407829
3653.515625	75.325127
3652.889648	71.348297
3652.264648	63.409729
3651.638672	59.436333
3651.012695	71.311256
3650.386719	79.221016
3649.759766	75.246941
3649.133789	79.193596
3648.507812	59.384914
3647.880859	55.416325
3647.253906	59.364353
3646.62793	87.052643
3646.000977	71.212563
3645.374023	83.066933
3644.746094	90.962318
3644.119141	79.083969
3643.492188	75.11676
3642.864258	71.150925
3642.237305	75.090744
3641.609375	71.126282
3640.981445	82.966286
3640.354492	82.95192
3639.725586	75.038734
3639.097656	102.666794
3638.469727	75.012741
3637.841797	78.947098
3637.212891	47.36005
3636.584961	78.919746
3635.956055	59.17955
3635.327148	86.781639
3634.698242	67.046913
3634.069336	74.921806
3633.44043	51.253403
3632.811523	63.070179
3632.182617	82.765259
3631.552734	78.810394
3630.923828	66.977226
3630.293945	74.843925
3629.664062	59.077065
3629.03418	47.25346
3628.404297	98.427635
3627.774414	59.046345
3627.144531	74.779068
3626.513672	59.025871
3625.883789	66.884384
3625.25293	62.939095
3624.623047	58.995167
3623.992188	86.511238
3623.361328	86.496239
3622.730469	82.55027
3622.099609	70.745102
3621.46875	62.873627
3620.836914	90.365158
3620.206055	74.636528
3619.574219	62.840912
3618.942383	66.756882
3618.311523	62.819107
3617.679688	74.584747
3617.047852	58.872478
3616.415039	86.331314
3615.783203	86.316338
3615.151367	66.687408
3614.518555	82.364273
3613.886719	66.664268
3613.253906	82.335686
3612.621094	78.401321
3611.988281	70.548943
3611.355469	78.374107
3610.722656	70.524452
3610.089844	90.09893
3609.456055	66.583305
3608.823242	66.571739
3608.189453	62.644878
3607.556641	74.377876
3606.922852	78.278908
3606.289062	46.959187
3605.655273	78.251717
3605.021484	70.414314
3604.386719	62.579632
3603.75293	46.926571
3603.118164	62.557896
3602.484375	82.092972
3601.849609	66.444672
3601.214844	70.340958
3600.580078	62.514435
3599.945312	105.474777
3599.310547	74.210098
3598.675781	78.102318
3598.040039	78.088745
3597.405273	70.267662
3596.769531	78.061607
3596.133789	62.438435
3595.498047	66.329308
3594.862305	62.416733
3594.226562	70.206619
3593.59082	85.793175
3592.955078	85.778259
3592.318359	70.170013
3591.682617	54.567188
3591.045898	74.042595
3590.40918	58.444515
3589.772461	62.329979
3589.135742	89.583763
3588.499023	85.67392
3587.862305	81.765427
3587.225586	62.286633
3586.587891	58.383564
3585.951172	89.50589
3585.313477	62.254139
3584.675781	73.913933
3584.038086	70.011543
3583.400391	66.110512
3582.762695	66.099007
3582.125	77.750015
3581.486328	62.189186
3580.848633	69.950661
3580.209961	62.167549
3579.572266	62.156731
3578.933594	66.030037
3578.294922	69.901985
3577.65625	73.772591
3577.017578	81.523933
3576.37793	69.865494
3575.739258	62.09185
3575.100586	73.721237
3574.460938	73.708405
3573.821289	46.544575
3573.181641	58.170589
3572.541992	77.547279
3571.902344	65.903709
3571.262695	77.520279
3570.623047	69.756104
3569.982422	73.618622
3569.342773	73.605797
3568.702148	58.09972
3568.061523	50.344322
3567.421875	81.311279
3566.78125	65.811951
3566.140625	61.929871
3565.499023	81.268799
3564.858398	77.385368
3564.217773	73.503296
3563.576172	58.018806
3562.93457	73.477684
3562.293945	73.464882
3561.652344	61.854382
3561.010742	73.439278
3560.368164	69.561928
3559.726562	77.277565
3559.084961	57.948074
3558.442383	65.663033
3557.800781	73.375305
3557.158203	73.362518
3556.515625	57.907681
3555.873047	57.897587
3555.230469	61.746658
3554.587891	61.735893
3553.945312	73.298592
3553.301758	65.571518
3552.65918	77.129509
3552.015625	84.827667
3551.373047	77.102615
3550.729492	53.962418
3550.085938	88.637077
3549.442383	65.502937
3548.797852	69.343956
3548.154297	65.480087
3547.510742	77.021965
3546.866211	53.905968
3546.222656	76.995094
3545.578125	65.43441
3544.933594	76.968231
3544.289062	73.107056
3543.644531	61.553097
3543.0	50.003162
3542.354492	57.68589
3541.709961	80.746155
3541.064453	76.88768
3540.418945	57.655693
3539.774414	65.331718
3539.128906	73.005051
3538.483398	76.834007
3537.837891	69.138542
3537.191406	72.966827
3536.545898	69.114403
3535.899414	92.136444
3535.253906	65.251923
3534.607422	84.428917
3533.960938	42.207088
3533.314453	72.890419
3532.667969	76.713356
3532.021484	65.194969
3531.375	88.189552
3530.727539	76.673172
3530.081055	80.492767
3529.433594	68.98175
3528.786133	76.633003
3528.138672	91.943535
3527.491211	57.45467
3526.84375	65.10392
3526.196289	84.237411
3525.548828	53.596256
3524.900391	72.725067
3524.25293	80.366295
3523.604492	72.699654
3522.956055	49.733173
3522.307617	72.674248
3521.65918	84.134415
3521.010742	76.472466
3520.362305	68.813187
3519.712891	64.978874
3519.064453	87.897224
3518.415039	42.030453
3517.765625	68.765083
3517.116211	80.211899
3516.466797	103.111557
3515.817383	72.547295
3515.167969	76.352219
3514.518555	72.521927
3513.868164	72.509239
3513.21875	64.865341
3512.568359	68.668938
3511.917969	68.656929
3511.267578	57.204102
3510.617188	80.071732
3509.966797	53.371815
3509.316406	87.666931
3508.666016	87.651588
3508.014648	99.06707
3507.364258	57.144081
3506.712891	83.796654
3506.061523	76.165443
3505.410156	79.959724
3504.758789	79.945724
3504.107422	38.062733
3503.455078	83.723351
3502.803711	76.098816
3502.151367	60.868397
3501.5	60.857742
3500.847656	83.664749
3500.195312	60.836437
3499.542969	79.833847
3498.890625	76.018921
3498.238281	64.604767
3497.584961	75.992302
3496.932617	79.777946
3496.279297	87.360542
3495.626953	64.559525
3494.973633	79.736038
3494.320312	72.129494
3493.666992	64.525612
3493.013672	72.104225
3492.359375	98.651657
3491.706055	72.078972
3491.051758	79.652275
3490.398438	34.130707
3489.744141	68.249451
3489.089844	79.610413
3488.435547	75.806152
3487.78125	83.372154
3487.126953	68.20163
3486.47168	71.977989
3485.817383	68.177727
3485.162109	71.952766
3484.506836	68.153831
3483.852539	71.927544
3483.197266	56.774948
3482.541992	75.686661
3481.885742	52.971375
3481.230469	60.528099
3480.575195	68.082176
3479.918945	60.506878
3479.263672	98.306435
3478.607422	102.06955
3477.951172	90.712578
3477.294922	60.464447
3476.638672	83.124031
3475.982422	71.776344
3475.325195	71.763756
3474.668945	71.751167
3474.011719	79.290009
3473.354492	83.051155
3472.698242	60.390244
3472.041016	98.116928
3471.383789	79.234383
3470.725586	79.220482
3470.068359	60.34787
3469.411133	86.73484
3468.75293	60.326691
3468.094727	67.855614
3467.4375	101.765564
3466.779297	82.905533
3466.121094	79.123207
3465.462891	94.177765
3464.803711	71.562538
3464.145508	90.378914
3463.487305	64.007156
3462.828125	67.760384
3462.168945	71.512291
3461.509766	86.552315
3460.850586	94.06208
3460.191406	94.045563
3459.532227	78.984398
3458.873047	78.970528
3458.212891	63.917294
3457.553711	56.387707
3456.893555	71.41188
3456.233398	60.125759
3455.574219	78.901199
3454.913086	82.643875
3454.25293	105.164635
3453.592773	90.125282
3452.932617	116.391365
3452.271484	60.062408
3451.611328	71.311577
3450.950195	90.061951
3450.289062	97.549965
3449.62793	105.035347
3448.966797	78.762665
3448.305664	74.998878
3447.643555	67.487122
3446.982422	59.978008
3446.320312	86.203232
3445.65918	82.440773
3444.99707	59.946384
3444.334961	82.411781
3443.672852	93.633286
3443.010742	82.382805
3442.347656	82.368317
3441.685547	78.610481
3441.022461	74.853958
3440.360352	101.035065
3439.697266	89.793152
3439.03418	89.777359
3438.371094	71.061241
3437.708008	74.788147
3437.044922	89.729988
3436.380859	82.238022
3435.717773	56.061512
3435.053711	78.472305
3434.390625	70.986259
3433.726562	97.122002
3433.0625	89.635307
3432.398438	63.480499
3431.734375	67.20282
3431.069336	74.656654
3430.405273	70.911339
3429.740234	78.361893
3429.076172	70.886375
3428.411133	89.524925
3427.746094	67.131874
3427.081055	74.577843
3426.416016	82.021179
3425.75	85.734314
3425.084961	70.811531
3424.418945	96.882927
3423.753906	63.335373
3423.087891	67.049171
3422.421875	93.107452
3421.755859	63.301918
3421.089844	81.905701
3420.423828	70.724281
3419.756836	78.155174
3419.09082	93.025482
3418.423828	66.966545
3417.757812	70.674454
3417.09082	78.100113
3416.423828	74.36795
3415.756836	96.661301
3415.089844	89.210091
3414.421875	63.179348
3413.754883	81.747101
3413.086914	70.587326
3412.419922	89.147217
3411.751953	92.845322
3411.083984	55.697372
3410.416016	74.250069
3409.748047	70.525131
3409.079102	74.223892
3408.411133	81.631889
3407.742188	96.457039
3407.074219	92.730804
3406.405273	77.880135
3405.736328	81.574326
3405.067383	85.267212
3404.398438	85.252174
3403.729492	88.9431
3403.05957	77.811485
3402.390625	85.207069
3401.720703	85.192039
3401.050781	59.253574
3400.381836	70.351204
3399.711914	81.444923
3399.041992	85.131943
3398.371094	85.11692
3397.701172	88.801979
3397.030273	88.786308
3396.360352	88.770645
3395.689453	96.151222
3395.018555	62.857014
3394.347656	92.420471
3393.676758	92.404152
3393.005859	62.823734
3392.334961	92.371536
3391.663086	84.966812
3390.992188	84.951813
3390.320312	84.936813
3389.648438	84.921814
3388.976562	77.523621
3388.304688	84.89183
3387.632812	92.257431
3386.960938	88.551491
3386.289062	81.157867
3385.616211	92.208557
3384.943359	103.255348
3384.271484	88.488945
3383.598633	81.10054
3382.925781	81.086212
3382.25293	81.071892
3381.579102	103.164177
3380.90625	81.043243
3380.232422	99.444588
3379.55957	81.014603
3378.885742	77.318459
3378.211914	77.304794
3377.538086	73.610603
3376.864258	84.63723
3376.19043	51.509209
3375.516602	66.214424
3374.841797	91.948219
3374.166992	88.254684
3373.493164	102.945595
3372.818359	106.603371
3372.143555	106.584526
3371.46875	95.541649
3370.793945	102.87281
3370.118164	88.161102
3369.443359	91.818237
3368.767578	88.129921
3368.092773	80.771477
3367.416992	88.098755
3366.741211	80.742905
3366.06543	91.737068
3365.389648	95.389679
3364.712891	99.040985
3364.037109	99.023468
3363.360352	84.338402
3362.68457	87.989716
3362.007812	98.970917
3361.331055	98.9534
3360.654297	91.607307
3359.977539	80.600159
3359.299805	69.596909
3358.623047	91.558678
3357.945312	84.21907
3357.268555	69.559959
3356.59082	95.170471
3355.913086	84.174355
3355.235352	87.818558
3354.557617	98.778389
3353.879883	102.418709
3353.201172	91.429085
3352.523438	87.756378
3351.844727	109.676048
3351.166016	87.725304
3350.487305	84.055191
3349.808594	87.694237
3349.129883	127.864769
3348.451172	91.315804
3347.772461	94.951614
3347.092773	69.375427
3346.414062	109.520737
3345.734375	113.151382
3345.054688	102.183136
3344.375	80.27253
3343.695312	80.258301
3343.015625	69.301704
3342.334961	102.110733
3341.655273	91.154137
3340.974609	105.720062
3340.293945	94.766701
3339.613281	98.394135
3338.932617	87.445946
3338.251953	102.00219
3337.571289	109.268684
3336.890625	87.399452
3336.208984	94.665955
3335.52832	101.929871
3334.84668	87.352966
3334.165039	112.810913
3333.483398	80.045158
3332.801758	101.85759
3332.120117	109.113777
3331.4375	98.184982
3330.755859	76.352554
3330.073242	105.420532
3329.391602	112.670929
3328.708984	116.284843
3328.026367	108.997696
3327.34375	105.345749
3326.661133	101.695091
3325.977539	112.571014
3325.294922	116.181717
3324.611328	123.421165
3323.928711	94.364143
3323.245117	101.604889
3322.561523	97.958755
3321.87793	105.196281
3321.193359	112.431236
3320.509766	112.411278
3319.826172	97.889214
3319.141602	130.495789
3318.457031	105.102943
3317.773438	115.95507
3317.088867	112.311523
3316.404297	115.913895
3315.71875	119.514977
3315.03418	108.630684
3314.349609	108.611389
3313.664062	115.831573
3312.978516	86.858246
3312.292969	115.790428
3311.607422	112.152054
3310.921875	90.429138
3310.236328	126.5783
3309.550781	126.555809
3308.864258	104.841896
3308.178711	86.75029
3307.492188	112.032547
3306.805664	104.786018
3306.119141	126.443413
3305.432617	93.912697
3304.746094	137.23262
3304.05957	115.54377
3303.37207	129.963638
3302.685547	104.674324
3301.998047	111.873352
3301.310547	101.028931
3300.623047	86.580833
3299.935547	115.420586
3299.248047	100.975052
3298.560547	100.9571
3297.87207	126.173935
3297.18457	115.338509
3296.496094	100.903244
3295.807617	115.297485
3295.119141	93.662544
3294.430664	118.858238
3293.742188	104.432602
3293.053711	122.416443
3292.364258	118.794823
3291.675781	107.976074
3290.986328	75.569809
3290.296875	93.545967
3289.607422	97.126602
3288.917969	107.899246
3288.228516	111.476044
3287.538086	100.67012
3286.848633	115.03109
3286.158203	107.822456
3285.46875	111.396706
3284.77832	122.155281
3284.087891	111.357048
3283.397461	122.111794
3282.707031	114.908287
3282.015625	107.707336
3281.325195	111.277763
3280.633789	111.25795
3279.942383	93.296501
3279.251953	96.867577
3278.560547	139.894913
3277.869141	114.765121
3277.176758	96.815826
3276.485352	82.458054
3275.793945	107.534821
3275.101562	118.267227
3274.40918	107.496513
3273.716797	93.147041
3273.024414	100.294327
3272.332031	111.020363
3271.639648	128.9039
3270.947266	114.560829
3270.253906	118.119797
3269.561523	82.311249
3268.868164	103.765251
3268.174805	100.169281
3267.481445	107.305099
3266.788086	103.70977
3266.094727	128.720215
3265.400391	100.097878
3264.707031	110.802887
3264.012695	117.930435
3263.318359	121.482414
3262.625	132.177887
3261.930664	107.152145
3261.235352	114.275238
3260.541016	110.684387
3259.84668	99.95517
3259.151367	96.368149
3258.457031	96.35096
3257.761719	110.605438
3257.066406	124.854836
3256.371094	114.132629
3255.675781	96.282219
3254.979492	114.091904
3254.28418	121.201019
3253.588867	128.307587
3252.892578	124.72123
3252.196289	89.070694
3251.5	113.990143
3250.803711	103.285126
3250.107422	96.144852
3249.411133	92.567406
3248.713867	117.468422
3248.017578	113.888443
3247.320312	96.076218
3246.623047	106.732292
3245.925781	103.156128
3245.228516	131.589493
3244.53125	117.342644
3243.833984	113.766487
3243.135742	113.74617
3242.438477	120.833717
3241.740234	113.705536
3241.041992	110.132568
3240.34375	113.664925
3239.645508	124.298798
3238.947266	92.319756
3238.249023	95.853386
3237.549805	99.385757
3236.851562	117.112282
3236.152344	109.994911
3235.453125	92.237312
3234.753906	95.767784
3234.054688	131.213882
3233.355469	106.370613
3232.655273	113.441711
3231.956055	124.054695
3231.255859	99.226013
3230.556641	102.751427
3229.856445	109.8181
3229.15625	131.049774
3228.456055	102.696327
3227.754883	99.137344
3227.054688	99.119621
3226.353516	113.259308
3225.65332	99.084175
3224.952148	102.604538
3224.250977	109.661095
3223.549805	102.567841
3222.848633	102.549492
3222.147461	106.066704
3221.445312	84.838188
3220.744141	120.165924
3220.041992	113.07711
3219.339844	109.523849
3218.637695	95.374672
3217.935547	116.548187
3217.233398	112.996193
3216.53125	91.792976
3215.828125	112.955757
3215.125977	127.052483
3214.422852	127.029739
3213.719727	88.19931
3213.016602	116.402245
3212.313477	105.801277
3211.610352	102.256256
3210.907227	102.237953
3210.203125	95.170013
3209.5	126.870628
3208.795898	98.659485
3208.091797	105.687668
3207.387695	109.191025
3206.683594	109.171471
3205.979492	102.109863
3205.274414	123.213966
3204.570312	98.553513
3203.865234	105.574135
3203.160156	126.666267
3202.456055	102.018433
3201.750977	109.034653
3201.044922	119.564964
3200.339844	119.543541
3199.634766	108.976044
3198.928711	98.412338
3198.223633	105.422897
3197.517578	112.430931
3196.811523	101.872269
3196.105469	98.341805
3195.399414	98.324173
3194.692383	94.795601
3193.986328	105.309563
3193.279297	105.29068
3192.573242	80.708382
3191.866211	119.286652
3191.15918	115.757462
3190.452148	119.243874
3189.744141	115.715942
3189.037109	98.165619
3188.330078	115.674438
3187.62207	87.616432
3186.914062	112.128922
3186.206055	98.095207
3185.498047	108.585922
3184.790039	112.068588
3184.082031	101.54393
3183.374023	119.030144
3182.665039	112.00827
3181.956055	90.990387
3181.248047	111.968079
3180.539062	122.443108
3179.830078	122.421127
3179.120117	101.416443
3178.411133	108.39122
3177.702148	97.884178
3176.992188	118.83802
3176.282227	111.827469
3175.573242	94.337486
3174.863281	90.827194
3174.15332	97.796341
3173.442383	111.747177
3172.732422	80.303856
3172.022461	104.725349
3171.311523	115.1772
3170.600586	94.218964
3169.889648	97.69101
3169.178711	87.208443
3168.467773	111.606758
3167.756836	104.612541
3167.045898	132.485413
3166.333984	108.060783
3165.62207	97.585754
3164.911133	104.537376
3164.199219	101.034637
3163.487305	125.399773
3162.774414	107.96373
3162.0625	104.46225
3161.350586	97.480576
3160.637695	139.232941
3159.924805	97.445534
3159.212891	100.907593
3158.5	111.326286
3157.786133	100.871307
3157.073242	93.897781
3156.360352	111.266251
3155.646484	97.340462
3154.933594	97.32296
3154.219727	97.305458
3153.505859	125.084518
3152.791992	111.166237
3152.078125	97.25296
3151.364258	97.235466
3150.649414	114.578331
3149.935547	97.200485
3149.220703	104.124641
3148.505859	107.576111
3147.791016	97.148033
3147.076172	104.068451
3146.361328	114.454697
3145.646484	121.369499
3144.930664	121.347656
3144.21582	90.127747
3143.5	103.974838
3142.78418	121.282143
3142.068359	121.260315
3141.352539	117.774529
3140.636719	107.363327
3139.919922	86.567741
3139.204102	110.786751
3138.487305	124.612656
3137.770508	121.129379
3137.053711	121.107567
3136.336914	103.787788
3135.620117	110.687042
3134.90332	117.583794
3134.185547	110.647171
3133.46875	120.998543
3132.750977	110.607307
3132.033203	127.866661
3131.31543	117.477928
3130.597656	117.456764
3129.879883	113.981606
3129.162109	100.147606
3128.443359	117.39328
3127.724609	113.919998
3127.006836	113.899467
3126.288086	120.780693
3125.569336	117.30867
3124.849609	110.38826
3124.130859	113.817375
3123.412109	120.693634
3122.692383	113.776337
3121.972656	99.967239
3121.253906	137.860992
3120.53418	120.606613
3119.814453	130.920715
3119.09375	96.450493
3118.374023	127.429459
3117.65332	127.406471
3116.933594	127.383492
3116.212891	141.129227
3115.492188	103.246658
3114.771484	123.873642
3114.050781	116.970665
3113.330078	113.509865
3112.608398	96.294029
3111.887695	110.030457
3111.166016	110.010605
3110.444336	130.614014
3109.722656	127.153854
3109.000977	123.694939
3108.279297	147.720062
3107.556641	116.78083
3106.834961	99.589195
3106.112305	130.472626
3105.390625	113.284729
3104.667969	116.696526
3103.945312	147.560135
3103.22168	109.792366
3102.499023	130.354889
3101.776367	106.322945
3101.052734	120.020355
3100.329102	109.713081
3099.606445	119.977005
3098.882812	140.519104
3098.15918	109.653641
3097.43457	137.042297
3096.710938	116.464905
3095.986328	126.718323
3095.262695	116.422829
3094.538086	112.97821
3093.813477	123.226685
3093.088867	116.359726
3092.364258	119.760422
3091.639648	119.738785
3090.914062	160.763016
3090.189453	126.535248
3089.463867	126.512375
3088.738281	116.233597
3088.012695	116.212585
3087.287109	105.939377
3086.561523	146.9216
3085.834961	140.062714
3085.109375	133.206299
3084.382812	116.107567
3083.65625	139.98674
3082.929688	119.479271
3082.203125	129.696884
3081.476562	126.260971
3080.75	139.885498
3080.022461	115.981621
3079.295898	136.424286
3078.568359	136.399612
3077.84082	109.099945
3077.113281	115.897713
3076.385742	126.101166
3075.658203	122.670822
3074.929688	98.800278
3074.202148	163.501907
3073.473633	102.170197
3072.745117	122.582047
3072.016602	146.390945
3071.288086	139.556793
3070.55957	105.499451
3069.831055	146.311447
3069.101562	129.275085
3068.373047	119.0476
3067.643555	142.831253
3066.914062	136.005127
3066.18457	122.382454
3065.455078	139.354767
3064.725586	132.532974
3063.995117	132.508972
3063.265625	149.470215
3062.535156	159.632446
3061.804688	122.249512
3061.074219	149.389008
3060.34375	132.388992
3059.613281	132.365005
3058.881836	115.374229
3058.151367	152.673508
3057.419922	159.430099
3056.688477	105.136971
3055.957031	142.417816
3055.225586	145.782288
3054.494141	138.976532
3053.762695	132.173218
3053.030273	145.703033
3052.298828	142.288788
3051.566406	135.488571
3050.833984	128.690796
3050.101562	142.211411
3049.369141	142.185623
3048.636719	132.005569
3047.90332	152.286499
3047.170898	115.040039
3046.4375	131.933762
3045.704102	138.674438
3044.970703	148.794357
3044.237305	138.62413
3043.503906	135.218521
3042.770508	138.573837
3042.036133	128.41098
3041.301758	141.902176
3040.568359	155.388474
3039.833984	135.095886
3039.099609	155.332077
3038.365234	151.927719
3037.629883	128.27124
3036.895508	128.247955
3036.160156	151.845016
3035.424805	118.080238
3034.69043	165.282318
3033.955078	148.389832
3033.21875	148.362885
3032.483398	114.623238
3031.748047	111.231766
3031.011719	131.431854
3030.275391	128.038544
3029.540039	158.334702
3028.803711	144.833099
3028.067383	154.909592
3027.330078	148.147476
3026.59375	154.853317
3025.856445	164.922485
3025.120117	148.066757
3024.382812	144.675308
3023.645508	141.285095
3022.908203	144.622742
3022.170898	137.871048
3021.432617	141.208084
3020.695312	147.905396
3019.957031	137.795883
3019.219727	144.491379
3018.481445	167.982681
3017.743164	137.720764
3017.004883	151.129456
3016.265625	157.817627
3015.527344	154.431717
3014.788086	140.977234
3014.048828	124.171646
3013.310547	161.058258
3012.571289	161.028961
3011.832031	191.187119
3011.091797	157.616852
3010.352539	140.823471
3009.612305	130.740875
3008.873047	147.475693
3008.132812	164.204407
3007.392578	147.422043
3006.652344	157.444885
3005.912109	144.019119
3005.170898	164.084946
3004.430664	177.447342
3003.689453	143.940506
3002.948242	130.526932
3002.207031	163.96553
3001.46582	167.281311
3000.724609	167.25087
2999.983398	170.564819
2999.241211	163.846176
2998.5	163.816345
2997.757812	153.758774
2997.015625	180.466568
2996.273438	143.678696
2995.53125	163.697067
2994.789062	156.986954
2994.045898	143.600204
2993.303711	146.912994
2992.560547	143.547897
2991.817383	156.87262
2991.074219	190.215118
2990.331055	156.815475
2989.587891	140.107437
2988.84375	170.099472
2988.100586	160.064453
2987.356445	160.035278
2986.612305	170.0065
2985.868164	169.975525
2985.124023	183.273529
2984.379883	163.25029
2983.634766	163.220535
2982.890625	166.52121
2982.145508	183.139938
2981.400391	163.131287
2980.655273	169.758759
2979.910156	186.367783
2979.165039	159.714691
2978.419922	166.339127
2977.673828	159.656448
2976.928711	169.604034
2976.182617	189.522888
2975.436523	146.271683
2974.69043	156.216248
2973.944336	182.772903
2973.197266	156.159271
2972.451172	176.062363
2971.704102	162.744949
2970.958008	175.998123
2970.210938	172.645905
2969.463867	202.48996
2968.716797	175.901794
2967.96875	175.86969
2967.22168	192.426056
2966.473633	145.951736
2965.725586	155.874542
2964.978516	169.109589
2964.230469	172.393982
2963.481445	169.047852
2962.733398	185.58728
2961.985352	172.299576
2961.236328	192.145203
2960.487305	175.548904
2959.739258	178.828476
2958.990234	172.173752
2958.240234	175.452744
2957.491211	168.801041
2956.742188	158.842545
2955.992188	165.430771
2955.243164	162.092529
2954.493164	165.370331
2953.743164	185.180923
2952.993164	165.309906
2952.242188	201.641235
2951.492188	181.774445
2950.741211	188.350006
2949.991211	161.885315
2949.240234	188.281158
2948.489258	161.826157
2947.738281	184.91037
2946.987305	214.588867
2946.235352	188.143539
2945.484375	217.810577
2944.732422	168.277405
2943.980469	174.844543
2943.228516	204.497726
2942.476562	171.482849
2941.724609	151.668625
2940.972656	210.978638
2940.219727	164.796906
2939.467773	174.652771
2938.714844	200.978683
2937.961914	184.471268
2937.208984	177.850464
2936.456055	181.110855
2935.702148	181.077728
2934.949219	177.752869
2934.195312	177.720337
2933.441406	187.559372
2932.688477	187.52504
2931.933594	180.912094
2931.179688	171.012863
2930.425781	177.55777
2929.670898	161.087753
2928.916992	180.779678
2928.162109	180.746582
2927.407227	183.999191
2926.652344	206.961182
2925.897461	190.500809
2925.142578	203.601501
2924.386719	196.997635
2923.631836	173.982712
2922.875977	196.925476
2922.120117	173.918976
2921.364258	183.729797
2920.608398	190.256714
2919.851562	193.501541
2919.095703	190.187012
2918.338867	183.5952
2917.583008	173.727905
2916.826172	176.973358
2916.069336	193.324341
2915.3125	190.012833
2914.554688	196.528976
2913.797852	183.393417
2913.040039	153.891266
2912.282227	202.968292
2911.525391	183.292587
2910.767578	199.621399
2910.008789	163.594101
2909.250977	186.463074
2908.493164	189.69957
2907.734375	186.394699
2906.975586	183.091049
2906.216797	205.939651
2905.458008	183.023895
2904.699219	192.793381
2903.94043	179.689667
2903.180664	189.456177
2902.421875	176.357864
2901.662109	208.978394
2900.902344	205.675354
2900.142578	208.901718
2899.382812	189.28244
2898.623047	166.407471
2897.862305	189.212982
2897.102539	182.654861
2896.341797	195.665726
2895.581055	211.932297
2894.820312	195.593903
2894.05957	198.817291
2893.298828	215.07431
2892.537109	211.776718
2891.776367	228.02536
2891.014648	198.671326
2890.25293	214.916397
2889.491211	188.831238
2888.729492	211.582352
2887.967773	195.27092
2887.205078	211.504639
2886.442383	208.212479
2885.680664	217.932388
2884.917969	224.396606
2884.155273	195.091644
2883.392578	172.299286
2882.628906	221.022614
2881.866211	191.73439
2881.102539	185.200882
2880.339844	224.149338
2879.576172	181.884872
2878.8125	217.572266
2878.047852	198.051773
2877.28418	198.015366
2876.520508	197.978973
2875.755859	220.657303
2874.991211	207.639267
2874.226562	210.844864
2873.461914	191.347076
2872.697266	197.797043
2871.932617	207.486603
2871.166992	210.689819
2870.402344	197.687927
2869.636719	204.131958
2868.871094	207.334
2868.105469	197.578873
2867.339844	226.688141
2866.574219	207.219604
2865.807617	197.469849
2865.041992	200.670135
2864.275391	220.049316
2863.508789	210.302567
2862.742188	200.559372
2861.975586	219.927856
2861.208008	197.251923
2860.441406	213.380829
2859.673828	210.1091
2858.90625	216.534134
2858.138672	203.569244
2857.371094	187.378448
2856.603516	200.264221
2855.835938	222.833664
2855.067383	190.503845
2854.299805	216.295044
2853.53125	222.710587
2852.762695	216.215378
2851.994141	190.363556
2851.225586	212.909836
2850.456055	196.744049
2849.6875	206.381958
2848.917969	206.343948
2848.148438	206.305923
2847.378906	244.943146
2846.609375	244.89801
2845.839844	222.300644
2845.070312	219.038528
2844.299805	244.76265
2843.529297	215.737839
2842.759766	215.698074
2841.989258	234.970993
2841.217773	222.054932
2840.447266	228.449188
2839.676758	218.756073
2838.905273	196.200882
2838.134766	212.243774
2837.363281	208.989426
2836.591797	212.165512
2835.820312	215.340424
2835.047852	250.648575
2834.276367	215.261002
2833.503906	250.556122
2832.732422	228.028259
2831.959961	208.719742
2831.1875	250.417496
2830.415039	215.062515
2829.641602	227.860031
2828.869141	240.652802
2828.095703	221.359711
2827.322266	205.281265
2826.549805	250.140381
2825.776367	214.824509
2825.001953	201.961884
2824.228516	237.18129
2823.455078	195.47821
2822.680664	246.705627
2821.90625	221.033066
2821.131836	240.208969
2820.357422	204.940475
2819.583008	220.910645
2818.808594	195.261749
2818.033203	227.229904
2817.258789	217.588455
2816.483398	233.544464
2815.708008	236.699966
2814.932617	223.864014
2814.15625	220.625198
2813.380859	236.568817
2812.605469	207.758545
2811.829102	226.894318
2811.052734	214.071976
2810.276367	220.421448
2809.5	233.156403
2808.723633	249.079987
2807.946289	255.419434
2807.169922	229.835007
2806.392578	210.643143
2805.615234	236.131989
2804.837891	216.94603
2804.060547	226.475296
2803.283203	232.811844
2802.504883	248.711853
2801.727539	239.101791
2800.949219	210.370667
2800.170898	235.826523
2799.392578	235.782913
2798.614258	248.481964
2797.835938	235.695694
2797.056641	245.205551
2796.27832	226.056808
2795.499023	245.114838
2794.719727	222.790436
2793.94043	241.84201
2793.161133	244.978806
2792.380859	229.028702
2791.601562	216.264847
2790.821289	200.325943
2790.041016	254.335068
2789.260742	212.966187
2788.480469	247.884903
2787.700195	260.548706
2786.919922	228.732117
2786.138672	238.218506
2785.358398	215.944794
2784.577148	241.305374
2783.795898	212.690338
2783.014648	238.042114
2782.232422	234.824722
2781.451172	250.644821
2780.668945	266.459045
2779.887695	241.037338
2779.105469	212.454086
2778.323242	253.629532
2777.541016	212.375366
2776.757812	244.027969
2775.975586	240.814148
2775.192383	231.265457
2774.40918	224.887741
2773.625977	224.846054
2772.842773	231.136902
2772.05957	250.088089
2771.276367	218.390884
2770.492188	227.843903
2769.708984	240.457306
2768.924805	234.086075
2768.140625	243.530899
2767.356445	252.972198
2766.572266	262.409973
2765.787109	246.556427
2765.00293	221.227554
2764.217773	246.464981
2763.432617	224.304718
2762.647461	233.739014
2761.862305	243.1698
2761.077148	246.282166
2760.291016	249.393341
2759.505859	258.815948
2758.719727	233.522278
2757.933594	214.548218
2757.147461	236.590149
2756.361328	258.623901
2755.575195	252.269165
2754.788086	245.916794
2754.000977	239.566757
2753.214844	236.370682
2752.427734	226.873718
2751.640625	252.03511
2750.852539	261.437897
2750.06543	258.240082
2749.277344	217.259232
2748.490234	232.959381
2747.702148	251.801208
2746.914062	254.901367
2746.125977	258.000366
2745.337891	223.349075
2744.548828	248.469009
2743.759766	264.145813
2742.97168	260.952728
2742.182617	254.617401
2741.393555	248.284409
2740.604492	238.811508
2739.814453	260.75885
2739.025391	241.863846
2738.235352	282.645477
2737.445312	226.074341
2736.655273	222.89299
2735.865234	247.961594
2735.075195	251.053665
2734.285156	235.319061
2733.494141	263.508331
2732.704102	241.50441
2731.913086	250.86702
2731.12207	228.873581
2730.331055	238.235031
2729.539062	278.933868
2728.748047	247.546936
2727.956055	241.235062
2727.165039	244.322525
2726.373047	284.989929
2725.581055	244.231628
2724.788086	247.316788
2723.996094	266.050812
2723.204102	266.001312
2722.411133	253.436447
2721.618164	259.645813
2720.825195	231.448364
2720.032227	253.294968
2719.239258	225.109177
2718.445312	240.696945
2717.652344	256.2789
2716.858398	296.85321
2716.064453	253.059311
2715.270508	268.630219
2714.476562	249.842056
2713.682617	246.67308
2712.887695	255.992737
2712.09375	271.551483
2711.298828	240.2939
2710.503906	268.3302
2709.708984	255.802078
2708.914062	249.51651
2708.118164	277.5354
2707.323242	258.776947
2706.527344	246.259872
2705.731445	264.913788
2704.935547	255.516251
2704.139648	271.04599
2703.34375	264.765717
2702.547852	258.487732
2701.750977	267.780762
2700.954102	258.391388
2700.157227	252.118088
2699.360352	258.295074
2698.563477	236.467041
2697.766602	264.42041
2696.96875	258.150604
2696.171875	258.102478
2695.374023	261.163422
2694.576172	254.897705
2693.77832	270.389801
2692.979492	257.909973
2692.181641	248.541565
2691.382812	251.601395
2690.584961	257.765686
2689.786133	267.032684
2688.987305	254.565063
2688.188477	273.140808
2687.388672	248.263474
2686.589844	266.833435
2685.790039	241.966553
2684.990234	263.632294
2684.19043	251.179184
2683.390625	241.8311
2682.59082	260.384888
2681.791016	241.740814
2680.990234	244.794342
2680.189453	250.944809
2679.389648	297.360535
2678.588867	250.851105
2677.787109	287.960449
2676.986328	256.948975
2676.185547	269.281738
2675.383789	263.042236
2674.582031	281.557312
2673.780273	284.598175
2672.978516	293.823639
2672.176758	272.12262
2671.375	284.43869
2670.572266	275.112091
2669.769531	253.426712
2668.966797	253.379349
2668.164062	284.226135
2667.361328	253.284653
2666.558594	265.590363
2665.755859	265.54071
2664.952148	277.839478
2664.148438	274.701019
2663.344727	246.876099
2662.541016	283.854431
2661.737305	271.462158
2660.932617	283.748291
2660.128906	274.444305
2659.324219	274.392975
2658.519531	258.929199
2657.714844	280.454163
2656.910156	277.320374
2656.105469	264.945465
2655.299805	255.655334
2654.495117	240.209457
2653.689453	283.270966
2652.883789	295.531799
2652.078125	289.32074
2651.272461	258.493561
2650.46582	264.598633
2649.660156	258.39679
2648.853516	258.34845
2648.046875	249.075073
2647.240234	258.25174
2646.433594	282.794189
2645.626953	252.008499
2644.819336	288.83371
2644.012695	258.05838
2643.205078	282.582458
2642.397461	276.387573
2641.589844	254.843033
2640.782227	279.353882
2639.973633	270.093811
2639.166016	260.837219
2638.357422	282.265045
2637.548828	285.279663
2636.740234	257.623688
2635.931641	294.371918
2635.12207	266.724548
2634.313477	285.065918
2633.503906	260.4953
2632.694336	288.023163
2631.885742	263.461182
2631.075195	278.72644
2630.265625	287.861237
2629.456055	266.374817
2628.645508	290.814545
2627.834961	266.274963
2627.025391	272.345154
2626.213867	278.413055
2625.40332	272.243011
2624.592773	296.658661
2623.78125	275.198669
2622.970703	281.261444
2622.15918	293.43515
2621.347656	281.155945
2620.536133	244.437561
2619.723633	274.940674
2618.912109	287.106384
2618.099609	259.568756
2617.288086	280.892303
2616.475586	271.681763
2615.663086	256.370636
2614.849609	302.094391
2614.037109	250.172638
2613.223633	283.679138
2612.411133	286.675629
2611.597656	271.375946
2610.78418	268.276428
2609.970703	280.418152
2609.15625	292.555298
2608.342773	249.844055
2607.52832	283.306519
2606.714844	286.299042
2605.900391	280.154938
2605.084961	286.191498
2604.270508	267.873657
2603.456055	267.823334
2602.640625	255.601517
2601.825195	270.765015
2601.010742	258.547211
2600.194336	279.786743
2599.378906	285.815369
2598.563477	267.521545
2597.74707	294.826294
2596.931641	270.459869
2596.115234	282.562256
2595.298828	288.584595
2594.482422	282.456024
2593.665039	303.659058
2592.848633	279.313812
2592.03125	291.403107
2591.214844	279.208801
2590.397461	312.533691
2589.580078	288.205017
2588.761719	309.382965
2587.944336	288.096619
2587.125977	272.882294
2586.308594	284.956787
2585.490234	290.964966
2584.671875	315.15274
2583.852539	296.914978
2583.03418	321.092499
2582.21582	290.746063
2581.396484	287.6633
2580.577148	272.471832
2579.757812	278.474365
2578.938477	266.31665
2578.119141	269.292267
2577.298828	284.367523
2576.479492	305.486298
2575.65918	278.212372
2574.838867	281.183472
2574.018555	284.153412
2573.198242	296.18927
2572.376953	302.177032
2571.556641	290.035339
2570.735352	280.918823
2569.914062	268.785645
2569.092773	292.890991
2568.271484	295.854736
2567.449219	283.725555
2566.62793	295.743286
2565.805664	307.756439
2564.983398	265.465332
2564.161133	262.399231
2563.338867	301.551453
2562.516602	295.464752
2561.693359	310.480957
2560.871094	298.367188
2560.047852	274.205017
2559.224609	292.22937
2558.401367	286.150055
2557.578125	265.01535
2556.753906	267.976349
2555.930664	279.967438
2555.106445	282.924469
2554.282227	276.8526
2553.458008	291.843872
2552.633789	282.764435
2551.808594	318.80188
2550.984375	279.650787
2550.15918	291.623749
2549.333984	285.557007
2548.508789	285.503143
2547.683594	285.449249
2546.858398	279.387085
2546.032227	282.337952
2545.207031	288.29071
2544.380859	267.219086
2543.554688	318.200867
2542.728516	285.12619
2541.901367	285.072357
2541.075195	294.019135
2540.248047	290.963989
2539.421875	311.902496
2538.594727	293.852631
2537.767578	281.80542
2536.939453	290.744293
2536.112305	263.718231
2535.28418	308.611877
2534.457031	290.57962
2533.628906	278.544312
2532.800781	296.458893
2531.97168	335.324493
2531.143555	308.320526
2530.31543	272.348206
2529.486328	275.289032
2528.657227	278.228699
2527.828125	281.167267
2526.999023	296.067017
2526.169922	257.14093
2525.339844	278.018433
2524.509766	286.932526
2523.680664	283.889984
2522.850586	274.873047
2522.019531	286.769836
2521.189453	298.662079
2520.359375	271.73111
2519.52832	280.6362
2518.697266	304.462555
2517.866211	274.56134
2517.035156	271.525604
2516.204102	334.122162
2515.373047	289.318909
2514.541016	295.228394
2513.708984	319.024872
2512.876953	271.26889
2512.044922	274.197968
2511.212891	309.904266
2510.380859	286.011353
2509.547852	288.935944
2508.714844	276.968628
2507.881836	276.916199
2507.048828	294.725952
2506.21582	300.623108
2505.382812	291.638489
2504.548828	306.459961
2503.71582	297.4776
2502.881836	315.266571
2502.047852	306.285919
2501.213867	309.200989
2500.378906	321.032532
2499.544922	341.775452
2498.709961	288.225555
2497.875	261.433441
2497.040039	297.027191
2496.205078	305.880035
2495.370117	293.945496
2494.53418	279.046906
2493.699219	287.898071
2492.863281	311.583191
2492.027344	281.855194
2491.191406	296.633423
2490.355469	299.542999
2489.518555	314.312256
2488.682617	317.217316
2487.845703	320.121277
2487.008789	278.571259
2486.171875	305.185089
2485.334961	302.164825
2484.49707	284.336487
2483.660156	325.740448
2482.822266	287.189362
2481.984375	290.095062
2481.146484	290.040039
2480.308594	298.862122
2479.469727	310.639282
2478.631836	313.538269
2477.792969	292.777344
2476.954102	301.592163
2476.115234	286.753815
2475.276367	280.788055
2474.4375	286.644989
2473.597656	307.272369
2472.757812	295.398132
2471.917969	283.528381
2471.078125	286.427429
2470.238281	309.991425
2469.398438	292.222137
2468.557617	303.971375
2467.717773	289.160583
2466.876953	274.355377
2466.036133	277.252777
2465.195312	300.791626
2464.353516	324.321503
2463.512695	312.468628
2462.670898	282.936707
2461.829102	288.776367
2460.987305	294.61377
2460.145508	288.666626
2459.303711	282.721771
2458.461914	291.501404
2457.619141	294.389923
2456.776367	303.164001
2455.933594	303.106384
2455.09082	264.799896
2454.248047	305.932831
2453.404297	308.815765
2452.561523	305.816528
2451.717773	291.058441
2450.874023	279.245422
2450.030273	279.192322
2449.185547	299.707367
2448.341797	279.086151
2447.49707	290.78183
2446.65332	284.853271
2445.808594	296.543365
2444.963867	299.422485
2444.118164	308.17038
2443.273438	278.767792
2442.427734	264.045532
2441.583008	305.061249
2440.737305	272.743225
2439.891602	287.352173
2439.044922	313.681946
2438.199219	307.760132
2437.352539	290.118622
2436.506836	290.063385
2435.660156	304.65506
2434.813477	307.525879
2433.96582	301.610809
2433.119141	278.131744
2432.271484	304.423096
2431.424805	263.392914
2430.577148	283.824951
2429.729492	283.770905
2428.880859	295.416534
2428.033203	307.057678
2427.18457	318.694397
2426.336914	292.324493
2425.488281	306.882233
2424.639648	286.368866
2423.790039	295.07901
2422.941406	271.654633
2422.091797	318.330261
2421.243164	280.310822
2420.393555	294.854126
2419.543945	288.960358
2418.694336	309.332916
2417.84375	288.850189
2416.994141	332.551971
2416.143555	323.738861
2415.292969	300.34906
2414.442383	285.714508
2413.591797	303.149445
2412.740234	285.60556
2411.889648	337.999237
2411.038086	270.930481
2410.186523	282.52951
2409.334961	285.387726
2408.483398	320.272034
2407.631836	305.655914
2406.779297	285.224426
2405.926758	311.35907
2405.074219	288.024902
2404.22168	293.787537
2403.369141	316.997314
2402.516602	308.213776
2401.663086	284.89798
2400.80957	296.469849
2399.957031	302.225281
2399.103516	299.262146
2398.249023	319.539307
2397.395508	304.956573
2396.541016	293.283173
2395.6875	287.420685
2394.833008	287.365784
2393.978516	284.408783
2393.123047	278.5513
2392.268555	287.201141
2391.414062	319.051422
2390.558594	310.290741
2389.703125	295.73465
2388.847656	295.678162
2387.992188	289.825165
2387.135742	298.46286
2386.280273	304.200104
2385.423828	295.452209
2384.567383	298.291779
2383.710938	312.712158
2382.854492	289.49295
2381.99707	306.803864
2381.140625	269.125519
2380.283203	321.152924
2379.425781	309.52063
2378.568359	300.784973
2377.710938	309.402283
2376.852539	291.996765
2375.995117	326.626953
2375.136719	286.105164
2374.27832	309.165619
2373.419922	294.662262
2372.561523	303.270752
2371.703125	311.875977
2370.84375	314.703491
2369.984375	297.323456
2369.125	308.810883
2368.265625	305.866241
2367.40625	317.347626
2366.545898	282.673767
2365.686523	302.806793
2364.826172	299.865479
[truncated: 2,109 more rows]
