# Supplementary material for: Kidney stone growth through the lens of Raman mapping
Source: Sci Rep. 2024 May 12;14:10834. doi: 10.1038/s41598-024-61652-9 (PMC11088632; doi:10.1038/s41598-024-61652-9)
Supplement: Supplementary file 2 — Supplementary Information. [file 41598_2024_61652_MOESM2_ESM.zip › raman_spectra_CSV/struvite_powder.csv]

#Wave	#Intensity
1932.345703	417408.4375
1930.800781	420232.1875
1929.257812	420132.59375
1927.712891	419989.65625
1926.167969	419925.375
1924.621094	420987.71875
1923.076172	420258.90625
1921.53125	419807.875
1919.984375	420288.84375
1918.4375	421744.5625
1916.890625	419436.8125
1915.34375	419652.96875
1913.796875	419675.0625
1912.248047	419868.5625
1910.701172	419666.25
1909.152344	419928.4375
1907.603516	419775.78125
1906.054688	418051.03125
1904.503906	418758.21875
1902.955078	420033.1875
1901.404297	418413.3125
1899.853516	417768.21875
1898.302734	418917.71875
1896.751953	418243.9375
1895.201172	418075.53125
1893.650391	419427.125
1892.097656	418424.34375
1890.544922	419259.1875
1888.992188	419221.5
1887.439453	419388.21875
1885.886719	418299.90625
1884.332031	418192.125
1882.779297	417461.90625
1881.224609	417306.375
1879.669922	417415.6875
1878.115234	416595.03125
1876.558594	416843.09375
1875.003906	415853.84375
1873.447266	416643.8125
1871.892578	416923.4375
1870.335938	415459.875
1868.779297	415140.625
1867.220703	413859.53125
1865.664062	414112.28125
1864.105469	415581.125
1862.546875	414397.6875
1860.990234	416588.21875
1859.429688	415879.09375
1857.871094	415940.09375
1856.3125	412734.5625
1854.751953	413368.46875
1853.191406	413933.71875
1851.630859	414379.5
1850.070312	413592.03125
1848.509766	415044.8125
1846.947266	414776.8125
1845.386719	414985.28125
1843.824219	415474.625
1842.261719	413797.0625
1840.699219	412961.28125
1839.136719	413579.125
1837.572266	413998.40625
1836.009766	413032.90625
1834.445312	412709.96875
1832.880859	411239.34375
1831.316406	412512.90625
1829.75	412551.4375
1828.185547	411620.34375
1826.619141	411434.03125
1825.054688	411860.65625
1823.488281	411299.0625
1821.919922	411127.0625
1820.353516	410461.34375
1818.787109	412004.75
1817.21875	411220.375
1815.650391	411344.15625
1814.082031	410674.03125
1812.513672	410976.4375
1810.945312	411267.625
1809.375	411917.375
1807.806641	411326.53125
1806.236328	411312.46875
1804.666016	411786.375
1803.095703	409703.6875
1801.523438	409666.15625
1799.953125	410113.15625
1798.380859	410933.90625
1796.808594	410717.75
1795.236328	409413.34375
1793.664062	410922.71875
1792.091797	409018.03125
1790.517578	409116.0
1788.943359	409861.59375
1787.369141	408949.28125
1785.794922	409689.8125
1784.220703	410721.34375
1782.646484	409149.53125
1781.070312	409854.8125
1779.496094	409799.5
1777.919922	409073.8125
1776.34375	407789.84375
1774.765625	409918.1875
1773.189453	409076.4375
1771.611328	409804.15625
1770.035156	411150.875
1768.457031	410196.125
1766.878906	411713.375
1765.298828	411481.5
1763.720703	409415.15625
1762.140625	409827.5625
1760.560547	407745.09375
1758.982422	408027.34375
1757.400391	407882.59375
1755.820312	408092.4375
1754.240234	406220.59375
1752.658203	408249.84375
1751.076172	407531.125
1749.494141	409519.96875
1747.912109	409011.25
1746.330078	407322.75
1744.746094	408171.3125
1743.162109	408989.71875
1741.580078	407784.5
1739.996094	408068.6875
1738.410156	408039.65625
1736.826172	405911.96875
1735.242188	407452.65625
1733.65625	407831.9375
1732.070312	407061.5
1730.484375	405694.03125
1728.898438	405074.375
1727.310547	405303.65625
1725.724609	405324.9375
1724.136719	403240.21875
1722.548828	404630.125
1720.960938	404684.21875
1719.373047	404333.90625
1717.783203	404539.375
1716.195312	404857.09375
1714.605469	404269.65625
1713.015625	405980.25
1711.425781	404614.53125
1709.833984	405979.625
1708.244141	407015.1875
1706.652344	407174.3125
1705.060547	408832.40625
1703.46875	407280.34375
1701.876953	409327.03125
1700.285156	408829.75
1698.691406	410531.0625
1697.097656	409839.09375
1695.505859	408347.4375
1693.910156	409848.5
1692.316406	410138.59375
1690.722656	410727.125
1689.126953	408797.90625
1687.53125	409840.34375
1685.9375	408942.5625
1684.339844	408474.03125
1682.744141	409026.375
1681.148438	406064.90625
1679.550781	406620.5625
1677.953125	403137.59375
1676.355469	403341.1875
1674.757812	401570.5625
1673.160156	401183.1875
1671.560547	399751.90625
1669.960938	398054.4375
1668.363281	397785.78125
1666.761719	396244.4375
1665.162109	397089.0625
1663.5625	395232.34375
1661.960938	394947.3125
1660.361328	395506.5625
1658.759766	394496.8125
1657.15625	395340.71875
1655.554688	393696.6875
1653.953125	392890.59375
1652.349609	392901.75
1650.746094	391820.75
1649.142578	392200.1875
1647.539062	392199.0
1645.935547	392476.0625
1644.330078	392952.375
1642.724609	391802.78125
1641.121094	390751.0
1639.515625	391111.40625
1637.908203	389961.3125
1636.302734	388584.71875
1634.695312	388258.34375
1633.087891	389409.0
1631.482422	388463.78125
1629.873047	388328.8125
1628.265625	389416.875
1626.658203	390134.375
1625.048828	389999.03125
1623.439453	390076.40625
1621.830078	388996.46875
1620.220703	388474.65625
1618.609375	389320.78125
1617.0	388635.8125
1615.388672	387714.03125
1613.777344	387788.5
1612.166016	385349.8125
1610.554688	385943.1875
1608.941406	384767.28125
1607.330078	384388.5
1605.716797	385296.78125
1604.103516	385414.5
1602.490234	385728.875
1600.875	384028.59375
1599.261719	384189.40625
1597.646484	384305.59375
1596.03125	383756.78125
1594.416016	383272.65625
1592.800781	383212.34375
1591.185547	383650.75
1589.568359	381466.90625
1587.951172	381606.3125
1586.333984	379388.5
1584.716797	379299.78125
1583.099609	379414.9375
1581.480469	378556.84375
1579.863281	378886.5625
1578.244141	378705.96875
1576.625	378118.03125
1575.003906	377554.8125
1573.384766	377907.28125
1571.763672	378567.21875
1570.144531	378308.6875
1568.523438	378339.375
1566.902344	378709.5625
1565.279297	377888.3125
1563.658203	376521.53125
1562.035156	376421.0
1560.412109	376421.34375
1558.789062	375119.84375
1557.166016	377587.4375
1555.541016	379653.75
1553.917969	379873.125
1552.292969	378057.4375
1550.667969	375319.125
1549.042969	374136.875
1547.417969	373222.09375
1545.791016	372553.21875
1544.166016	372214.0
1542.539062	370304.59375
1540.912109	370946.03125
1539.283203	369773.6875
1537.65625	367678.5625
1536.027344	368277.40625
1534.400391	367933.25
1532.771484	368224.15625
1531.142578	368804.09375
1529.511719	369657.71875
1527.882812	368645.46875
1526.251953	366641.78125
1524.621094	365469.375
1522.990234	367314.25
1521.359375	367105.9375
1519.726562	365765.375
1518.095703	363867.71875
1516.462891	364043.0625
1514.830078	363586.4375
1513.197266	363315.21875
1511.564453	363340.1875
1509.929688	361161.09375
1508.294922	360162.09375
1506.660156	360345.40625
1505.025391	360786.46875
1503.390625	361307.71875
1501.755859	360383.6875
1500.119141	360424.1875
1498.482422	360061.46875
1496.845703	360406.5
1495.208984	361796.625
1493.572266	359572.34375
1491.933594	360418.375
1490.294922	358991.625
1488.65625	357373.25
1487.017578	358173.71875
1485.378906	357344.40625
1483.740234	355709.21875
1482.099609	355862.15625
1480.458984	354900.75
1478.818359	354827.03125
1477.177734	356263.0
1475.535156	355185.71875
1473.894531	354589.21875
1472.251953	354855.28125
1470.609375	354462.90625
1468.966797	355433.78125
1467.324219	353548.75
1465.679688	355077.625
1464.035156	353676.1875
1462.390625	353174.21875
1460.746094	351622.96875
1459.101562	353413.125
1457.457031	352578.34375
1455.810547	352633.0
1454.164062	351251.84375
1452.517578	351446.78125
1450.871094	351819.28125
1449.224609	351768.53125
1447.576172	354145.6875
1445.927734	352878.4375
1444.279297	352568.59375
1442.630859	352965.84375
1440.982422	353209.5
1439.332031	354419.8125
1437.683594	353009.40625
1436.033203	353185.1875
1434.382812	352750.78125
1432.732422	353970.5
1431.080078	353498.5
1429.429688	351640.75
1427.777344	350021.0
1426.125	348571.5
1424.472656	346897.5625
1422.818359	345141.8125
1421.166016	344756.21875
1419.511719	345147.53125
1417.857422	343895.46875
1416.203125	343505.8125
1414.546875	343434.0
1412.892578	342782.375
1411.236328	341979.71875
1409.580078	342833.6875
1407.923828	341279.6875
1406.267578	340985.25
1404.611328	340943.84375
1402.953125	339916.40625
1401.294922	338849.0
1399.636719	338233.6875
1397.978516	339063.03125
1396.320312	336964.9375
1394.660156	336595.5
1393.0	337345.34375
1391.339844	337506.25
1389.679688	335676.125
1388.019531	336165.78125
1386.357422	335245.875
1384.695312	333871.125
1383.035156	333859.375
1381.371094	332057.28125
1379.708984	331139.0
1378.046875	330799.71875
1376.382812	328954.71875
1374.71875	329455.1875
1373.054688	329909.1875
1371.390625	331067.71875
1369.724609	330637.8125
1368.060547	330348.03125
1366.394531	328760.03125
1364.728516	328874.15625
1363.0625	327624.96875
1361.394531	327194.65625
1359.728516	326797.21875
1358.060547	325278.5625
1356.392578	325238.5625
1354.724609	324681.1875
1353.056641	321995.75
1351.386719	322486.875
1349.716797	322841.09375
1348.048828	320742.96875
1346.376953	320204.90625
1344.707031	320833.96875
1343.037109	320297.5625
1341.365234	319359.21875
1339.693359	318695.71875
1338.021484	319094.53125
1336.349609	318315.6875
1334.675781	318792.90625
1333.003906	318502.09375
1331.330078	319266.5
1329.65625	317600.71875
1327.982422	318163.46875
1326.306641	317547.125
1324.632812	316888.09375
1322.957031	316258.9375
1321.28125	316726.65625
1319.605469	315742.65625
1317.927734	315599.28125
1316.251953	315058.125
1314.574219	315574.375
1312.896484	314264.71875
1311.21875	313480.25
1309.541016	312904.46875
1307.861328	312875.53125
1306.181641	312873.15625
1304.503906	313375.75
1302.822266	313470.625
1301.142578	312502.75
1299.462891	313394.5625
1297.78125	313352.09375
1296.099609	312808.15625
1294.417969	312740.6875
1292.736328	311306.59375
1291.052734	311535.71875
1289.371094	310382.46875
1287.6875	310241.84375
1286.003906	310065.90625
1284.320312	310616.0625
1282.634766	309006.03125
1280.949219	307702.875
1279.265625	308348.75
1277.580078	306599.0
1275.892578	307558.09375
1274.207031	306649.0
1272.519531	307963.40625
1270.833984	306744.40625
1269.146484	306390.09375
1267.457031	305797.875
1265.769531	305451.21875
1264.082031	304536.3125
1262.392578	303836.1875
1260.703125	303725.0
1259.013672	303922.0625
1257.322266	303369.1875
1255.632812	303293.3125
1253.941406	302621.96875
1252.25	303016.9375
1250.558594	303180.09375
1248.867188	302359.65625
1247.173828	303384.4375
1245.480469	302137.9375
1243.787109	301735.65625
1242.09375	301367.1875
1240.400391	302951.875
1238.705078	300998.09375
1237.011719	300101.71875
1235.316406	300049.84375
1233.621094	299768.375
1231.923828	299143.3125
1230.228516	298224.65625
1228.53125	297120.75
1226.833984	297450.9375
1225.136719	295561.625
1223.439453	296464.53125
1221.742188	297118.75
1220.042969	295712.53125
1218.34375	295985.5625
1216.644531	295905.3125
1214.945312	293707.96875
1213.244141	293158.5
1211.544922	292507.15625
1209.84375	292618.65625
1208.142578	292661.5625
1206.439453	291373.8125
1204.738281	291931.28125
1203.035156	291457.09375
1201.332031	290951.0625
1199.628906	289152.25
1197.925781	288815.75
1196.222656	287515.9375
1194.517578	289385.84375
1192.8125	288822.53125
1191.107422	287221.0
1189.402344	288054.3125
1187.697266	287402.90625
1185.990234	287215.4375
1184.283203	285835.0625
1182.576172	286717.1875
1180.869141	285709.3125
1179.160156	286235.28125
1177.453125	285846.375
1175.744141	284601.25
1174.035156	283436.5
1172.326172	283808.625
1170.615234	283274.0
1168.90625	281643.3125
1167.195312	281777.75
1165.484375	279981.4375
1163.773438	279549.53125
1162.060547	280433.28125
1160.347656	279872.5
1158.636719	278263.5
1156.923828	278220.3125
1155.208984	278084.4375
1153.496094	277395.8125
1151.78125	277490.1875
1150.068359	277698.78125
1148.351562	277030.90625
1146.636719	276529.5625
1144.921875	276551.6875
1143.205078	276033.28125
1141.488281	276637.71875
1139.771484	275080.875
1138.054688	274830.28125
1136.337891	275864.78125
1134.619141	276633.15625
1132.900391	276046.03125
1131.181641	276024.75
1129.462891	276169.34375
1127.744141	274640.875
1126.023438	275975.21875
1124.302734	275250.40625
1122.582031	275906.5625
1120.861328	276082.5625
1119.138672	277501.6875
1117.417969	277039.1875
1115.695312	275949.09375
1113.972656	273811.5
1112.25	272464.96875
1110.525391	272052.875
1108.800781	270631.09375
1107.078125	271617.53125
1105.351562	271029.0
1103.626953	270830.28125
1101.902344	270165.96875
1100.175781	270570.96875
1098.449219	271079.21875
1096.722656	270133.75
1094.996094	269972.65625
1093.267578	270028.40625
1091.541016	269011.96875
1089.8125	268542.6875
1088.083984	268522.625
1086.353516	267977.59375
1084.625	267374.0
1082.894531	267572.0625
1081.164062	266861.3125
1079.433594	265733.84375
1077.703125	267118.28125
1075.970703	268129.6875
1074.240234	267671.375
1072.507812	267639.875
1070.775391	269079.75
1069.041016	269282.59375
1067.308594	270011.78125
1065.574219	270308.65625
1063.839844	270654.0
1062.105469	270321.5
1060.369141	269791.84375
1058.634766	269899.78125
1056.898438	268563.25
1055.162109	267781.5
1053.425781	266620.21875
1051.689453	265342.375
1049.951172	265512.46875
1048.212891	263894.375
1046.474609	263098.78125
1044.736328	261122.5
1042.998047	260275.109375
1041.257812	259105.859375
1039.517578	257854.46875
1037.777344	258630.0625
1036.037109	257751.15625
1034.296875	259272.75
1032.554688	258866.859375
1030.8125	258172.09375
1029.070312	257547.390625
1027.328125	258357.421875
1025.583984	258700.375
1023.841797	259394.5
1022.097656	260937.28125
1020.353516	261939.046875
1018.607422	262973.0
1016.863281	266220.5625
1015.117188	265187.21875
1013.371094	264610.25
1011.625	262448.6875
1009.878906	260519.515625
1008.130859	260372.65625
1006.384766	259404.15625
1004.636719	259471.8125
1002.886719	260089.78125
1001.138672	259445.296875
999.390625	260441.5
997.640625	260691.625
995.890625	261414.9375
994.140625	260502.859375
992.388672	260476.5
990.638672	261247.4375
988.886719	261430.421875
987.134766	261519.859375
985.382812	262005.5
983.628906	260367.15625
981.876953	259005.390625
980.123047	258895.8125
978.369141	258848.46875
976.613281	258487.328125
974.859375	259360.0625
973.103516	260495.1875
971.347656	262054.953125
969.591797	263770.71875
967.835938	265293.65625
966.078125	267463.75
964.322266	269781.03125
962.564453	272788.5625
960.806641	279539.84375
959.046875	285121.65625
957.289062	294347.0
955.529297	303011.25
953.769531	313325.9375
952.009766	324909.5
950.248047	332825.1875
948.488281	336799.5
946.726562	338904.9375
944.964844	337984.28125
943.203125	333713.15625
941.439453	328056.6875
939.675781	321186.03125
937.914062	310504.53125
936.148438	303255.84375
934.384766	295503.0625
932.621094	288633.65625
930.855469	281718.21875
929.089844	277085.8125
927.324219	271649.4375
925.558594	268220.59375
923.791016	263560.8125
922.023438	260670.09375
920.255859	258231.078125
918.488281	255822.625
916.720703	254688.6875
914.951172	252050.796875
913.181641	251365.375
911.412109	250726.5
909.642578	249458.8125
907.871094	247351.203125
906.101562	245603.078125
904.330078	244355.59375
902.558594	244267.71875
900.785156	243513.703125
899.013672	243174.171875
897.240234	243062.765625
895.466797	241036.859375
893.693359	242174.546875
891.919922	241606.3125
890.144531	240776.96875
888.369141	241002.875
886.59375	239562.203125
884.818359	240397.140625
883.042969	238954.4375
881.265625	239315.875
879.488281	239402.1875
877.710938	238335.984375
875.933594	237475.3125
874.154297	236727.984375
872.376953	235908.484375
870.597656	235549.328125
868.818359	235432.8125
867.037109	235405.5
865.257812	234152.375
863.476562	234260.421875
861.695312	233118.109375
859.914062	233249.953125
858.130859	233331.625
856.349609	232193.046875
854.566406	231470.890625
852.783203	230730.984375
850.998047	230358.4375
849.214844	229993.0
847.429688	229041.265625
845.644531	228629.015625
843.859375	229203.15625
842.074219	228335.53125
840.287109	227601.578125
838.5	227517.5625
836.712891	227361.390625
834.925781	227098.453125
833.138672	226318.234375
831.349609	225097.375
829.560547	225262.109375
827.771484	224947.15625
825.982422	224614.296875
824.191406	223951.859375
822.402344	224335.46875
820.611328	223472.5625
818.820312	222430.0625
817.027344	223136.1875
815.236328	222441.5625
813.443359	222863.703125
811.650391	222804.28125
809.857422	221522.453125
808.0625	221887.765625
806.269531	222211.421875
804.474609	222004.265625
802.679688	220745.859375
800.882812	220771.15625
799.087891	219637.859375
797.291016	220465.453125
795.494141	219708.15625
793.697266	219890.890625
791.898438	219946.59375
790.101562	219576.078125
788.302734	218883.046875
786.503906	218977.484375
784.705078	217711.515625
782.904297	216692.78125
781.103516	217298.71875
779.302734	217068.328125
777.501953	217001.875
775.701172	216226.46875
773.898438	215853.296875
772.097656	215986.65625
770.294922	216547.75
768.490234	216134.8125
766.6875	214579.421875
764.882812	214288.078125
763.078125	213605.171875
761.273438	214645.59375
759.46875	214394.234375
757.662109	214236.34375
755.857422	214449.25
754.050781	214241.96875
752.242188	213373.265625
750.435547	213593.015625
748.626953	212412.0625
746.820312	211870.75
745.009766	211960.390625
743.201172	211047.90625
741.392578	210849.859375
739.582031	211213.640625
737.771484	211025.1875
735.960938	210879.265625
734.148438	211318.015625
732.337891	210249.453125
730.525391	210043.546875
728.712891	210233.109375
726.900391	209476.015625
725.085938	209185.578125
723.271484	208404.4375
721.457031	208050.125
719.642578	207739.671875
717.828125	207090.53125
716.011719	207881.34375
714.195312	207440.015625
712.378906	207514.9375
710.5625	207001.5
708.746094	205599.9375
706.927734	206184.0625
705.109375	205691.71875
703.291016	205687.78125
701.470703	205419.328125
699.652344	205851.578125
697.832031	205658.125
696.011719	204252.25
694.191406	203615.21875
692.369141	203848.59375
690.548828	204452.125
688.726562	203522.8125
686.902344	202823.875
685.080078	202729.28125
683.255859	202474.21875
681.433594	202504.8125
679.609375	201600.078125
677.783203	200803.125
675.958984	200983.5
674.132812	201025.203125
672.306641	200114.8125
670.480469	199870.171875
668.654297	199345.984375
666.826172	199416.453125
664.998047	200055.390625
663.169922	199474.5
661.341797	199121.703125
659.511719	198520.9375
657.683594	198969.625
655.853516	198569.703125
654.023438	198268.875
652.191406	198179.484375
650.361328	197349.34375
648.529297	197164.03125
646.697266	197143.9375
644.863281	197008.8125
643.03125	196573.375
641.197266	194873.421875
639.363281	195393.375
637.529297	194857.1875
635.695312	195002.453125
633.859375	195077.359375
632.023438	193982.25
630.1875	193788.5625
628.351562	194199.890625
626.513672	193746.984375
624.675781	193341.515625
622.837891	193735.0625
621.0	193712.875
619.162109	192391.859375
617.322266	192268.84375
615.482422	192476.15625
613.642578	192851.8125
611.802734	192315.0625
609.960938	192053.359375
608.119141	191475.265625
606.277344	191321.5625
604.435547	191680.796875
602.59375	191574.1875
600.75	191307.5
598.90625	191765.96875
597.0625	190895.46875
595.216797	190977.3125
593.373047	191491.9375
591.527344	192636.5625
589.681641	193213.640625
587.833984	193314.921875
585.988281	194047.296875
584.140625	195149.859375
582.292969	196419.640625
580.445312	198409.4375
578.597656	200502.890625
576.748047	203232.4375
574.898438	207717.328125
573.048828	212045.859375
571.199219	216939.25
569.347656	222189.375
567.496094	227881.71875
565.644531	230509.53125
563.792969	228211.0625
561.939453	222763.671875
560.087891	216770.140625
558.234375	211647.90625
556.380859	206706.03125
554.525391	202474.015625
552.671875	199117.140625
550.816406	195832.734375
548.960938	193586.96875
547.103516	191312.875
545.248047	189906.8125
543.390625	188301.078125
541.533203	186290.21875
539.675781	185814.03125
537.816406	184812.265625
535.957031	184974.375
534.099609	184102.640625
532.238281	182637.875
530.378906	181709.765625
528.517578	181153.96875
526.65625	180070.703125
524.794922	179913.875
522.933594	179613.265625
521.072266	179479.21875
519.208984	180062.796875
517.345703	178567.078125
515.480469	178924.34375
513.617188	177981.6875
511.751953	178316.28125
509.886719	177152.125
508.021484	177430.890625
506.15625	177167.234375
504.289062	176607.390625
502.421875	177243.359375
500.554688	176473.90625
498.6875	176563.859375
496.818359	176989.578125
494.951172	176126.46875
493.082031	175993.46875
491.210938	175938.796875
489.341797	176548.515625
487.470703	176703.171875
485.599609	176369.953125
483.728516	176236.96875
481.857422	176832.71875
479.984375	176814.890625
478.111328	177361.15625
476.238281	177217.40625
474.363281	179004.78125
472.490234	178684.671875
470.615234	179976.0
468.740234	179523.515625
466.865234	181018.9375
464.988281	181383.34375
463.111328	180628.125
461.234375	180502.21875
459.357422	180409.359375
457.480469	179172.84375
455.601562	178251.140625
453.722656	176840.15625
451.84375	176624.15625
449.964844	177250.0
448.083984	176667.28125
446.203125	177403.546875
444.322266	177679.3125
442.441406	178563.890625
440.558594	178837.890625
438.675781	180094.546875
436.792969	180130.90625
434.910156	180655.765625
433.025391	180551.078125
431.142578	180889.96875
429.257812	180037.84375
427.373047	178679.640625
425.486328	176835.453125
423.599609	174900.125
421.712891	175099.21875
419.826172	173405.71875
417.939453	173154.390625
416.050781	171238.84375
414.162109	170076.71875
412.273438	170404.015625
410.384766	169133.6875
408.494141	169130.3125
406.605469	168625.765625
404.712891	168774.640625
402.822266	168290.046875
400.931641	168899.0625
399.039062	168181.34375
397.146484	168141.421875
395.253906	168229.890625
393.359375	167904.40625
391.464844	168104.15625
389.570312	167861.296875
387.675781	168085.78125
385.78125	166974.21875
383.884766	166935.84375
381.988281	166346.875
380.091797	165673.203125
378.195312	165581.515625
376.296875	164978.890625
374.398438	165259.75
372.5	164914.78125
370.601562	164469.421875
368.701172	164218.78125
366.800781	163269.953125
364.900391	162658.234375
363.0	162118.546875
361.097656	161476.078125
359.197266	160918.671875
357.294922	160982.03125
355.390625	161004.953125
353.488281	159389.984375
351.583984	159071.953125
349.679688	159233.3125
347.775391	159679.71875
345.869141	159820.0
343.964844	160008.34375
342.058594	159709.96875
340.152344	160343.0625
338.244141	160758.640625
336.335938	160427.75
334.429688	161199.21875
332.519531	161314.0625
330.611328	161231.359375
328.701172	161191.546875
326.792969	161673.734375
324.880859	161601.328125
322.970703	161935.171875
321.058594	161408.578125
319.148438	161629.421875
317.236328	163029.0
315.322266	163391.921875
313.410156	163355.390625
311.496094	164914.140625
309.582031	165685.6875
307.666016	166989.171875
305.751953	167974.734375
303.835938	168738.421875
301.919922	169543.109375
300.003906	170557.015625
298.085938	170799.375
296.169922	171261.453125
294.251953	169834.15625
292.332031	168985.40625
290.414062	167083.734375
288.494141	165030.53125
286.574219	162704.484375
284.654297	160901.296875
282.734375	159417.890625
280.8125	157852.609375
278.890625	156840.390625
276.96875	155859.640625
275.044922	154795.5
273.123047	153555.21875
271.199219	152242.0625
269.273438	149636.78125
267.349609	148781.359375
265.423828	147172.71875
263.498047	146516.640625
261.572266	146033.390625
259.646484	144935.0625
257.71875	145557.90625
255.791016	146386.296875
253.863281	146571.09375
251.935547	146178.375
250.005859	146375.96875
248.076172	146339.5
246.146484	146581.890625
244.216797	146821.5625
242.285156	146244.25
240.353516	146956.390625
238.421875	147566.75
236.490234	149609.09375
234.556641	151173.078125
232.625	151675.421875
230.689453	152859.75
228.755859	152560.03125
226.822266	151950.234375
224.886719	150166.875
222.951172	147666.921875
221.013672	145984.109375
219.078125	144304.6875
217.140625	143518.40625
215.203125	142630.109375
213.263672	142025.015625
211.326172	141037.71875
209.386719	141542.140625
207.447266	141284.25
205.507812	141735.921875
203.566406	141692.765625
201.625	142400.875
199.683594	143411.359375
197.742188	143944.984375
195.798828	145465.21875
193.857422	147892.1875
191.914062	151600.359375
189.96875	156556.890625
188.025391	161906.296875
186.080078	164043.5625
184.134766	163588.09375
182.1875	161094.96875
180.242188	158540.640625
178.294922	155144.3125
176.347656	151833.703125
174.400391	148964.0
172.451172	147968.109375
170.501953	146574.390625
168.552734	144911.640625
166.603516	144849.78125
164.652344	147919.828125
