# Supplementary material for: Kidney stone growth through the lens of Raman mapping
Source: Sci Rep. 2024 May 12;14:10834. doi: 10.1038/s41598-024-61652-9 (PMC11088632; doi:10.1038/s41598-024-61652-9)
Supplement: Supplementary file 2 — Supplementary Information. [file 41598_2024_61652_MOESM2_ESM.zip › raman_spectra_CSV/struvite_powder.txt]

#Wave		#Intensity
1932.345703	417408.437500
1930.800781	420232.187500
1929.257812	420132.593750
1927.712891	419989.656250
1926.167969	419925.375000
1924.621094	420987.718750
1923.076172	420258.906250
1921.531250	419807.875000
1919.984375	420288.843750
1918.437500	421744.562500
1916.890625	419436.812500
1915.343750	419652.968750
1913.796875	419675.062500
1912.248047	419868.562500
1910.701172	419666.250000
1909.152344	419928.437500
1907.603516	419775.781250
1906.054688	418051.031250
1904.503906	418758.218750
1902.955078	420033.187500
1901.404297	418413.312500
1899.853516	417768.218750
1898.302734	418917.718750
1896.751953	418243.937500
1895.201172	418075.531250
1893.650391	419427.125000
1892.097656	418424.343750
1890.544922	419259.187500
1888.992188	419221.500000
1887.439453	419388.218750
1885.886719	418299.906250
1884.332031	418192.125000
1882.779297	417461.906250
1881.224609	417306.375000
1879.669922	417415.687500
1878.115234	416595.031250
1876.558594	416843.093750
1875.003906	415853.843750
1873.447266	416643.812500
1871.892578	416923.437500
1870.335938	415459.875000
1868.779297	415140.625000
1867.220703	413859.531250
1865.664062	414112.281250
1864.105469	415581.125000
1862.546875	414397.687500
1860.990234	416588.218750
1859.429688	415879.093750
1857.871094	415940.093750
1856.312500	412734.562500
1854.751953	413368.468750
1853.191406	413933.718750
1851.630859	414379.500000
1850.070312	413592.031250
1848.509766	415044.812500
1846.947266	414776.812500
1845.386719	414985.281250
1843.824219	415474.625000
1842.261719	413797.062500
1840.699219	412961.281250
1839.136719	413579.125000
1837.572266	413998.406250
1836.009766	413032.906250
1834.445312	412709.968750
1832.880859	411239.343750
1831.316406	412512.906250
1829.750000	412551.437500
1828.185547	411620.343750
1826.619141	411434.031250
1825.054688	411860.656250
1823.488281	411299.062500
1821.919922	411127.062500
1820.353516	410461.343750
1818.787109	412004.750000
1817.218750	411220.375000
1815.650391	411344.156250
1814.082031	410674.031250
1812.513672	410976.437500
1810.945312	411267.625000
1809.375000	411917.375000
1807.806641	411326.531250
1806.236328	411312.468750
1804.666016	411786.375000
1803.095703	409703.687500
1801.523438	409666.156250
1799.953125	410113.156250
1798.380859	410933.906250
1796.808594	410717.750000
1795.236328	409413.343750
1793.664062	410922.718750
1792.091797	409018.031250
1790.517578	409116.000000
1788.943359	409861.593750
1787.369141	408949.281250
1785.794922	409689.812500
1784.220703	410721.343750
1782.646484	409149.531250
1781.070312	409854.812500
1779.496094	409799.500000
1777.919922	409073.812500
1776.343750	407789.843750
1774.765625	409918.187500
1773.189453	409076.437500
1771.611328	409804.156250
1770.035156	411150.875000
1768.457031	410196.125000
1766.878906	411713.375000
1765.298828	411481.500000
1763.720703	409415.156250
1762.140625	409827.562500
1760.560547	407745.093750
1758.982422	408027.343750
1757.400391	407882.593750
1755.820312	408092.437500
1754.240234	406220.593750
1752.658203	408249.843750
1751.076172	407531.125000
1749.494141	409519.968750
1747.912109	409011.250000
1746.330078	407322.750000
1744.746094	408171.312500
1743.162109	408989.718750
1741.580078	407784.500000
1739.996094	408068.687500
1738.410156	408039.656250
1736.826172	405911.968750
1735.242188	407452.656250
1733.656250	407831.937500
1732.070312	407061.500000
1730.484375	405694.031250
1728.898438	405074.375000
1727.310547	405303.656250
1725.724609	405324.937500
1724.136719	403240.218750
1722.548828	404630.125000
1720.960938	404684.218750
1719.373047	404333.906250
1717.783203	404539.375000
1716.195312	404857.093750
1714.605469	404269.656250
1713.015625	405980.250000
1711.425781	404614.531250
1709.833984	405979.625000
1708.244141	407015.187500
1706.652344	407174.312500
1705.060547	408832.406250
1703.468750	407280.343750
1701.876953	409327.031250
1700.285156	408829.750000
1698.691406	410531.062500
1697.097656	409839.093750
1695.505859	408347.437500
1693.910156	409848.500000
1692.316406	410138.593750
1690.722656	410727.125000
1689.126953	408797.906250
1687.531250	409840.343750
1685.937500	408942.562500
1684.339844	408474.031250
1682.744141	409026.375000
1681.148438	406064.906250
1679.550781	406620.562500
1677.953125	403137.593750
1676.355469	403341.187500
1674.757812	401570.562500
1673.160156	401183.187500
1671.560547	399751.906250
1669.960938	398054.437500
1668.363281	397785.781250
1666.761719	396244.437500
1665.162109	397089.062500
1663.562500	395232.343750
1661.960938	394947.312500
1660.361328	395506.562500
1658.759766	394496.812500
1657.156250	395340.718750
1655.554688	393696.687500
1653.953125	392890.593750
1652.349609	392901.750000
1650.746094	391820.750000
1649.142578	392200.187500
1647.539062	392199.000000
1645.935547	392476.062500
1644.330078	392952.375000
1642.724609	391802.781250
1641.121094	390751.000000
1639.515625	391111.406250
1637.908203	389961.312500
1636.302734	388584.718750
1634.695312	388258.343750
1633.087891	389409.000000
1631.482422	388463.781250
1629.873047	388328.812500
1628.265625	389416.875000
1626.658203	390134.375000
1625.048828	389999.031250
1623.439453	390076.406250
1621.830078	388996.468750
1620.220703	388474.656250
1618.609375	389320.781250
1617.000000	388635.812500
1615.388672	387714.031250
1613.777344	387788.500000
1612.166016	385349.812500
1610.554688	385943.187500
1608.941406	384767.281250
1607.330078	384388.500000
1605.716797	385296.781250
1604.103516	385414.500000
1602.490234	385728.875000
1600.875000	384028.593750
1599.261719	384189.406250
1597.646484	384305.593750
1596.031250	383756.781250
1594.416016	383272.656250
1592.800781	383212.343750
1591.185547	383650.750000
1589.568359	381466.906250
1587.951172	381606.312500
1586.333984	379388.500000
1584.716797	379299.781250
1583.099609	379414.937500
1581.480469	378556.843750
1579.863281	378886.562500
1578.244141	378705.968750
1576.625000	378118.031250
1575.003906	377554.812500
1573.384766	377907.281250
1571.763672	378567.218750
1570.144531	378308.687500
1568.523438	378339.375000
1566.902344	378709.562500
1565.279297	377888.312500
1563.658203	376521.531250
1562.035156	376421.000000
1560.412109	376421.343750
1558.789062	375119.843750
1557.166016	377587.437500
1555.541016	379653.750000
1553.917969	379873.125000
1552.292969	378057.437500
1550.667969	375319.125000
1549.042969	374136.875000
1547.417969	373222.093750
1545.791016	372553.218750
1544.166016	372214.000000
1542.539062	370304.593750
1540.912109	370946.031250
1539.283203	369773.687500
1537.656250	367678.562500
1536.027344	368277.406250
1534.400391	367933.250000
1532.771484	368224.156250
1531.142578	368804.093750
1529.511719	369657.718750
1527.882812	368645.468750
1526.251953	366641.781250
1524.621094	365469.375000
1522.990234	367314.250000
1521.359375	367105.937500
1519.726562	365765.375000
1518.095703	363867.718750
1516.462891	364043.062500
1514.830078	363586.437500
1513.197266	363315.218750
1511.564453	363340.187500
1509.929688	361161.093750
1508.294922	360162.093750
1506.660156	360345.406250
1505.025391	360786.468750
1503.390625	361307.718750
1501.755859	360383.687500
1500.119141	360424.187500
1498.482422	360061.468750
1496.845703	360406.500000
1495.208984	361796.625000
1493.572266	359572.343750
1491.933594	360418.375000
1490.294922	358991.625000
1488.656250	357373.250000
1487.017578	358173.718750
1485.378906	357344.406250
1483.740234	355709.218750
1482.099609	355862.156250
1480.458984	354900.750000
1478.818359	354827.031250
1477.177734	356263.000000
1475.535156	355185.718750
1473.894531	354589.218750
1472.251953	354855.281250
1470.609375	354462.906250
1468.966797	355433.781250
1467.324219	353548.750000
1465.679688	355077.625000
1464.035156	353676.187500
1462.390625	353174.218750
1460.746094	351622.968750
1459.101562	353413.125000
1457.457031	352578.343750
1455.810547	352633.000000
1454.164062	351251.843750
1452.517578	351446.781250
1450.871094	351819.281250
1449.224609	351768.531250
1447.576172	354145.687500
1445.927734	352878.437500
1444.279297	352568.593750
1442.630859	352965.843750
1440.982422	353209.500000
1439.332031	354419.812500
1437.683594	353009.406250
1436.033203	353185.187500
1434.382812	352750.781250
1432.732422	353970.500000
1431.080078	353498.500000
1429.429688	351640.750000
1427.777344	350021.000000
1426.125000	348571.500000
1424.472656	346897.562500
1422.818359	345141.812500
1421.166016	344756.218750
1419.511719	345147.531250
1417.857422	343895.468750
1416.203125	343505.812500
1414.546875	343434.000000
1412.892578	342782.375000
1411.236328	341979.718750
1409.580078	342833.687500
1407.923828	341279.687500
1406.267578	340985.250000
1404.611328	340943.843750
1402.953125	339916.406250
1401.294922	338849.000000
1399.636719	338233.687500
1397.978516	339063.031250
1396.320312	336964.937500
1394.660156	336595.500000
1393.000000	337345.343750
1391.339844	337506.250000
1389.679688	335676.125000
1388.019531	336165.781250
1386.357422	335245.875000
1384.695312	333871.125000
1383.035156	333859.375000
1381.371094	332057.281250
1379.708984	331139.000000
1378.046875	330799.718750
1376.382812	328954.718750
1374.718750	329455.187500
1373.054688	329909.187500
1371.390625	331067.718750
1369.724609	330637.812500
1368.060547	330348.031250
1366.394531	328760.031250
1364.728516	328874.156250
1363.062500	327624.968750
1361.394531	327194.656250
1359.728516	326797.218750
1358.060547	325278.562500
1356.392578	325238.562500
1354.724609	324681.187500
1353.056641	321995.750000
1351.386719	322486.875000
1349.716797	322841.093750
1348.048828	320742.968750
1346.376953	320204.906250
1344.707031	320833.968750
1343.037109	320297.562500
1341.365234	319359.218750
1339.693359	318695.718750
1338.021484	319094.531250
1336.349609	318315.687500
1334.675781	318792.906250
1333.003906	318502.093750
1331.330078	319266.500000
1329.656250	317600.718750
1327.982422	318163.468750
1326.306641	317547.125000
1324.632812	316888.093750
1322.957031	316258.937500
1321.281250	316726.656250
1319.605469	315742.656250
1317.927734	315599.281250
1316.251953	315058.125000
1314.574219	315574.375000
1312.896484	314264.718750
1311.218750	313480.250000
1309.541016	312904.468750
1307.861328	312875.531250
1306.181641	312873.156250
1304.503906	313375.750000
1302.822266	313470.625000
1301.142578	312502.750000
1299.462891	313394.562500
1297.781250	313352.093750
1296.099609	312808.156250
1294.417969	312740.687500
1292.736328	311306.593750
1291.052734	311535.718750
1289.371094	310382.468750
1287.687500	310241.843750
1286.003906	310065.906250
1284.320312	310616.062500
1282.634766	309006.031250
1280.949219	307702.875000
1279.265625	308348.750000
1277.580078	306599.000000
1275.892578	307558.093750
1274.207031	306649.000000
1272.519531	307963.406250
1270.833984	306744.406250
1269.146484	306390.093750
1267.457031	305797.875000
1265.769531	305451.218750
1264.082031	304536.312500
1262.392578	303836.187500
1260.703125	303725.000000
1259.013672	303922.062500
1257.322266	303369.187500
1255.632812	303293.312500
1253.941406	302621.968750
1252.250000	303016.937500
1250.558594	303180.093750
1248.867188	302359.656250
1247.173828	303384.437500
1245.480469	302137.937500
1243.787109	301735.656250
1242.093750	301367.187500
1240.400391	302951.875000
1238.705078	300998.093750
1237.011719	300101.718750
1235.316406	300049.843750
1233.621094	299768.375000
1231.923828	299143.312500
1230.228516	298224.656250
1228.531250	297120.750000
1226.833984	297450.937500
1225.136719	295561.625000
1223.439453	296464.531250
1221.742188	297118.750000
1220.042969	295712.531250
1218.343750	295985.562500
1216.644531	295905.312500
1214.945312	293707.968750
1213.244141	293158.500000
1211.544922	292507.156250
1209.843750	292618.656250
1208.142578	292661.562500
1206.439453	291373.812500
1204.738281	291931.281250
1203.035156	291457.093750
1201.332031	290951.062500
1199.628906	289152.250000
1197.925781	288815.750000
1196.222656	287515.937500
1194.517578	289385.843750
1192.812500	288822.531250
1191.107422	287221.000000
1189.402344	288054.312500
1187.697266	287402.906250
1185.990234	287215.437500
1184.283203	285835.062500
1182.576172	286717.187500
1180.869141	285709.312500
1179.160156	286235.281250
1177.453125	285846.375000
1175.744141	284601.250000
1174.035156	283436.500000
1172.326172	283808.625000
1170.615234	283274.000000
1168.906250	281643.312500
1167.195312	281777.750000
1165.484375	279981.437500
1163.773438	279549.531250
1162.060547	280433.281250
1160.347656	279872.500000
1158.636719	278263.500000
1156.923828	278220.312500
1155.208984	278084.437500
1153.496094	277395.812500
1151.781250	277490.187500
1150.068359	277698.781250
1148.351562	277030.906250
1146.636719	276529.562500
1144.921875	276551.687500
1143.205078	276033.281250
1141.488281	276637.718750
1139.771484	275080.875000
1138.054688	274830.281250
1136.337891	275864.781250
1134.619141	276633.156250
1132.900391	276046.031250
1131.181641	276024.750000
1129.462891	276169.343750
1127.744141	274640.875000
1126.023438	275975.218750
1124.302734	275250.406250
1122.582031	275906.562500
1120.861328	276082.562500
1119.138672	277501.687500
1117.417969	277039.187500
1115.695312	275949.093750
1113.972656	273811.500000
1112.250000	272464.968750
1110.525391	272052.875000
1108.800781	270631.093750
1107.078125	271617.531250
1105.351562	271029.000000
1103.626953	270830.281250
1101.902344	270165.968750
1100.175781	270570.968750
1098.449219	271079.218750
1096.722656	270133.750000
1094.996094	269972.656250
1093.267578	270028.406250
1091.541016	269011.968750
1089.812500	268542.687500
1088.083984	268522.625000
1086.353516	267977.593750
1084.625000	267374.000000
1082.894531	267572.062500
1081.164062	266861.312500
1079.433594	265733.843750
1077.703125	267118.281250
1075.970703	268129.687500
1074.240234	267671.375000
1072.507812	267639.875000
1070.775391	269079.750000
1069.041016	269282.593750
1067.308594	270011.781250
1065.574219	270308.656250
1063.839844	270654.000000
1062.105469	270321.500000
1060.369141	269791.843750
1058.634766	269899.781250
1056.898438	268563.250000
1055.162109	267781.500000
1053.425781	266620.218750
1051.689453	265342.375000
1049.951172	265512.468750
1048.212891	263894.375000
1046.474609	263098.781250
1044.736328	261122.500000
1042.998047	260275.109375
1041.257812	259105.859375
1039.517578	257854.468750
1037.777344	258630.062500
1036.037109	257751.156250
1034.296875	259272.750000
1032.554688	258866.859375
1030.812500	258172.093750
1029.070312	257547.390625
1027.328125	258357.421875
1025.583984	258700.375000
1023.841797	259394.500000
1022.097656	260937.281250
1020.353516	261939.046875
1018.607422	262973.000000
1016.863281	266220.562500
1015.117188	265187.218750
1013.371094	264610.250000
1011.625000	262448.687500
1009.878906	260519.515625
1008.130859	260372.656250
1006.384766	259404.156250
1004.636719	259471.812500
1002.886719	260089.781250
1001.138672	259445.296875
999.390625	260441.500000
997.640625	260691.625000
995.890625	261414.937500
994.140625	260502.859375
992.388672	260476.500000
990.638672	261247.437500
988.886719	261430.421875
987.134766	261519.859375
985.382812	262005.500000
983.628906	260367.156250
981.876953	259005.390625
980.123047	258895.812500
978.369141	258848.468750
976.613281	258487.328125
974.859375	259360.062500
973.103516	260495.187500
971.347656	262054.953125
969.591797	263770.718750
967.835938	265293.656250
966.078125	267463.750000
964.322266	269781.031250
962.564453	272788.562500
960.806641	279539.843750
959.046875	285121.656250
957.289062	294347.000000
955.529297	303011.250000
953.769531	313325.937500
952.009766	324909.500000
950.248047	332825.187500
948.488281	336799.500000
946.726562	338904.937500
944.964844	337984.281250
943.203125	333713.156250
941.439453	328056.687500
939.675781	321186.031250
937.914062	310504.531250
936.148438	303255.843750
934.384766	295503.062500
932.621094	288633.656250
930.855469	281718.218750
929.089844	277085.812500
927.324219	271649.437500
925.558594	268220.593750
923.791016	263560.812500
922.023438	260670.093750
920.255859	258231.078125
918.488281	255822.625000
916.720703	254688.687500
914.951172	252050.796875
913.181641	251365.375000
911.412109	250726.500000
909.642578	249458.812500
907.871094	247351.203125
906.101562	245603.078125
904.330078	244355.593750
902.558594	244267.718750
900.785156	243513.703125
899.013672	243174.171875
897.240234	243062.765625
895.466797	241036.859375
893.693359	242174.546875
891.919922	241606.312500
890.144531	240776.968750
888.369141	241002.875000
886.593750	239562.203125
884.818359	240397.140625
883.042969	238954.437500
881.265625	239315.875000
879.488281	239402.187500
877.710938	238335.984375
875.933594	237475.312500
874.154297	236727.984375
872.376953	235908.484375
870.597656	235549.328125
868.818359	235432.812500
867.037109	235405.500000
865.257812	234152.375000
863.476562	234260.421875
861.695312	233118.109375
859.914062	233249.953125
858.130859	233331.625000
856.349609	232193.046875
854.566406	231470.890625
852.783203	230730.984375
850.998047	230358.437500
849.214844	229993.000000
847.429688	229041.265625
845.644531	228629.015625
843.859375	229203.156250
842.074219	228335.531250
840.287109	227601.578125
838.500000	227517.562500
836.712891	227361.390625
834.925781	227098.453125
833.138672	226318.234375
831.349609	225097.375000
829.560547	225262.109375
827.771484	224947.156250
825.982422	224614.296875
824.191406	223951.859375
822.402344	224335.468750
820.611328	223472.562500
818.820312	222430.062500
817.027344	223136.187500
815.236328	222441.562500
813.443359	222863.703125
811.650391	222804.281250
809.857422	221522.453125
808.062500	221887.765625
806.269531	222211.421875
804.474609	222004.265625
802.679688	220745.859375
800.882812	220771.156250
799.087891	219637.859375
797.291016	220465.453125
795.494141	219708.156250
793.697266	219890.890625
791.898438	219946.593750
790.101562	219576.078125
788.302734	218883.046875
786.503906	218977.484375
784.705078	217711.515625
782.904297	216692.781250
781.103516	217298.718750
779.302734	217068.328125
777.501953	217001.875000
775.701172	216226.468750
773.898438	215853.296875
772.097656	215986.656250
770.294922	216547.750000
768.490234	216134.812500
766.687500	214579.421875
764.882812	214288.078125
763.078125	213605.171875
761.273438	214645.593750
759.468750	214394.234375
757.662109	214236.343750
755.857422	214449.250000
754.050781	214241.968750
752.242188	213373.265625
750.435547	213593.015625
748.626953	212412.062500
746.820312	211870.750000
745.009766	211960.390625
743.201172	211047.906250
741.392578	210849.859375
739.582031	211213.640625
737.771484	211025.187500
735.960938	210879.265625
734.148438	211318.015625
732.337891	210249.453125
730.525391	210043.546875
728.712891	210233.109375
726.900391	209476.015625
725.085938	209185.578125
723.271484	208404.437500
721.457031	208050.125000
719.642578	207739.671875
717.828125	207090.531250
716.011719	207881.343750
714.195312	207440.015625
712.378906	207514.937500
710.562500	207001.500000
708.746094	205599.937500
706.927734	206184.062500
705.109375	205691.718750
703.291016	205687.781250
701.470703	205419.328125
699.652344	205851.578125
697.832031	205658.125000
696.011719	204252.250000
694.191406	203615.218750
692.369141	203848.593750
690.548828	204452.125000
688.726562	203522.812500
686.902344	202823.875000
685.080078	202729.281250
683.255859	202474.218750
681.433594	202504.812500
679.609375	201600.078125
677.783203	200803.125000
675.958984	200983.500000
674.132812	201025.203125
672.306641	200114.812500
670.480469	199870.171875
668.654297	199345.984375
666.826172	199416.453125
664.998047	200055.390625
663.169922	199474.500000
661.341797	199121.703125
659.511719	198520.937500
657.683594	198969.625000
655.853516	198569.703125
654.023438	198268.875000
652.191406	198179.484375
650.361328	197349.343750
648.529297	197164.031250
646.697266	197143.937500
644.863281	197008.812500
643.031250	196573.375000
641.197266	194873.421875
639.363281	195393.375000
637.529297	194857.187500
635.695312	195002.453125
633.859375	195077.359375
632.023438	193982.250000
630.187500	193788.562500
628.351562	194199.890625
626.513672	193746.984375
624.675781	193341.515625
622.837891	193735.062500
621.000000	193712.875000
619.162109	192391.859375
617.322266	192268.843750
615.482422	192476.156250
613.642578	192851.812500
611.802734	192315.062500
609.960938	192053.359375
608.119141	191475.265625
606.277344	191321.562500
604.435547	191680.796875
602.593750	191574.187500
600.750000	191307.500000
598.906250	191765.968750
597.062500	190895.468750
595.216797	190977.312500
593.373047	191491.937500
591.527344	192636.562500
589.681641	193213.640625
587.833984	193314.921875
585.988281	194047.296875
584.140625	195149.859375
582.292969	196419.640625
580.445312	198409.437500
578.597656	200502.890625
576.748047	203232.437500
574.898438	207717.328125
573.048828	212045.859375
571.199219	216939.250000
569.347656	222189.375000
567.496094	227881.718750
565.644531	230509.531250
563.792969	228211.062500
561.939453	222763.671875
560.087891	216770.140625
558.234375	211647.906250
556.380859	206706.031250
554.525391	202474.015625
552.671875	199117.140625
550.816406	195832.734375
548.960938	193586.968750
547.103516	191312.875000
545.248047	189906.812500
543.390625	188301.078125
541.533203	186290.218750
539.675781	185814.031250
537.816406	184812.265625
535.957031	184974.375000
534.099609	184102.640625
532.238281	182637.875000
530.378906	181709.765625
528.517578	181153.968750
526.656250	180070.703125
524.794922	179913.875000
522.933594	179613.265625
521.072266	179479.218750
519.208984	180062.796875
517.345703	178567.078125
515.480469	178924.343750
513.617188	177981.687500
511.751953	178316.281250
509.886719	177152.125000
508.021484	177430.890625
506.156250	177167.234375
504.289062	176607.390625
502.421875	177243.359375
500.554688	176473.906250
498.687500	176563.859375
496.818359	176989.578125
494.951172	176126.468750
493.082031	175993.468750
491.210938	175938.796875
489.341797	176548.515625
487.470703	176703.171875
485.599609	176369.953125
483.728516	176236.968750
481.857422	176832.718750
479.984375	176814.890625
478.111328	177361.156250
476.238281	177217.406250
474.363281	179004.781250
472.490234	178684.671875
470.615234	179976.000000
468.740234	179523.515625
466.865234	181018.937500
464.988281	181383.343750
463.111328	180628.125000
461.234375	180502.218750
459.357422	180409.359375
457.480469	179172.843750
455.601562	178251.140625
453.722656	176840.156250
451.843750	176624.156250
449.964844	177250.000000
448.083984	176667.281250
446.203125	177403.546875
444.322266	177679.312500
442.441406	178563.890625
440.558594	178837.890625
438.675781	180094.546875
436.792969	180130.906250
434.910156	180655.765625
433.025391	180551.078125
431.142578	180889.968750
429.257812	180037.843750
427.373047	178679.640625
425.486328	176835.453125
423.599609	174900.125000
421.712891	175099.218750
419.826172	173405.718750
417.939453	173154.390625
416.050781	171238.843750
414.162109	170076.718750
412.273438	170404.015625
410.384766	169133.687500
408.494141	169130.312500
406.605469	168625.765625
404.712891	168774.640625
402.822266	168290.046875
400.931641	168899.062500
399.039062	168181.343750
397.146484	168141.421875
395.253906	168229.890625
393.359375	167904.406250
391.464844	168104.156250
389.570312	167861.296875
387.675781	168085.781250
385.781250	166974.218750
383.884766	166935.843750
381.988281	166346.875000
380.091797	165673.203125
378.195312	165581.515625
376.296875	164978.890625
374.398438	165259.750000
372.500000	164914.781250
370.601562	164469.421875
368.701172	164218.781250
366.800781	163269.953125
364.900391	162658.234375
363.000000	162118.546875
361.097656	161476.078125
359.197266	160918.671875
357.294922	160982.031250
355.390625	161004.953125
353.488281	159389.984375
351.583984	159071.953125
349.679688	159233.312500
347.775391	159679.718750
345.869141	159820.000000
343.964844	160008.343750
342.058594	159709.968750
340.152344	160343.062500
338.244141	160758.640625
336.335938	160427.750000
334.429688	161199.218750
332.519531	161314.062500
330.611328	161231.359375
328.701172	161191.546875
326.792969	161673.734375
324.880859	161601.328125
322.970703	161935.171875
321.058594	161408.578125
319.148438	161629.421875
317.236328	163029.000000
315.322266	163391.921875
313.410156	163355.390625
311.496094	164914.140625
309.582031	165685.687500
307.666016	166989.171875
305.751953	167974.734375
303.835938	168738.421875
301.919922	169543.109375
300.003906	170557.015625
298.085938	170799.375000
296.169922	171261.453125
294.251953	169834.156250
292.332031	168985.406250
290.414062	167083.734375
288.494141	165030.531250
286.574219	162704.484375
284.654297	160901.296875
282.734375	159417.890625
280.812500	157852.609375
278.890625	156840.390625
276.968750	155859.640625
275.044922	154795.500000
273.123047	153555.218750
271.199219	152242.062500
269.273438	149636.781250
267.349609	148781.359375
265.423828	147172.718750
263.498047	146516.640625
261.572266	146033.390625
259.646484	144935.062500
257.718750	145557.906250
255.791016	146386.296875
253.863281	146571.093750
251.935547	146178.375000
250.005859	146375.968750
248.076172	146339.500000
246.146484	146581.890625
244.216797	146821.562500
242.285156	146244.250000
240.353516	146956.390625
238.421875	147566.750000
236.490234	149609.093750
234.556641	151173.078125
232.625000	151675.421875
230.689453	152859.750000
228.755859	152560.031250
226.822266	151950.234375
224.886719	150166.875000
222.951172	147666.921875
221.013672	145984.109375
219.078125	144304.687500
217.140625	143518.406250
215.203125	142630.109375
213.263672	142025.015625
211.326172	141037.718750
209.386719	141542.140625
207.447266	141284.250000
205.507812	141735.921875
203.566406	141692.765625
201.625000	142400.875000
199.683594	143411.359375
197.742188	143944.984375
195.798828	145465.218750
193.857422	147892.187500
191.914062	151600.359375
189.968750	156556.890625
188.025391	161906.296875
186.080078	164043.562500
184.134766	163588.093750
182.187500	161094.968750
180.242188	158540.640625
178.294922	155144.312500
176.347656	151833.703125
174.400391	148964.000000
172.451172	147968.109375
170.501953	146574.390625
168.552734	144911.640625
166.603516	144849.781250
164.652344	147919.828125
