# Supplementary material for: Kidney stone growth through the lens of Raman mapping
Source: Sci Rep. 2024 May 12;14:10834. doi: 10.1038/s41598-024-61652-9 (PMC11088632; doi:10.1038/s41598-024-61652-9)
Supplement: Supplementary file 2 — Supplementary Information. [file 41598_2024_61652_MOESM2_ESM.zip › raman_spectra_CSV/uric_acid_powder_785nm.csv]

#Wave	#Intensity
1998.736328	2251.731689
1997.805664	2251.731689
1996.875	2216.652832
1995.944336	2221.543701
1995.012695	2279.696289
1994.082031	2444.332764
1993.150391	2385.283936
1992.21875	2390.136963
1991.286133	2307.171875
1990.354492	2216.257812
1989.421875	2221.140869
1988.489258	2268.574463
1987.556641	2374.487305
1986.624023	2453.773438
1985.69043	2285.838623
1984.757812	2338.536377
1983.824219	2364.644287
1982.890625	2438.556641
1981.957031	2230.918945
1981.022461	2371.211426
1980.088867	2253.932129
1979.154297	2306.573242
1978.219727	2231.812988
1977.285156	2390.566895
1976.350586	2398.053223
1975.415039	2264.970459
1974.479492	2415.668457
1973.544922	2409.889404
1972.608398	2502.185547
1971.672852	2284.383789
1970.737305	2331.625
1969.800781	2349.708252
1968.864258	2349.244141
1967.927734	2470.588623
1966.991211	2520.403076
1966.054688	2469.613037
1965.117188	2400.317871
1964.179688	2312.528809
1963.242188	2476.086182
1962.304688	2422.699707
1961.367188	2475.108154
1960.428711	2263.113281
1959.490234	2463.556885
1958.551758	2497.42627
1957.613281	2391.242432
1956.674805	2401.336914
1955.735352	2414.068359
1954.796875	2373.980957
1953.857422	2423.674805
1952.917969	2394.159668
1951.978516	2515.085938
1951.038086	2485.564209
1950.098633	2540.472412
1949.158203	2336.87793
1948.217773	2423.438232
1947.276367	2354.409424
1946.335938	2549.007324
1945.394531	2506.335693
1944.454102	2511.109863
1943.512695	2431.580078
1942.571289	2436.366943
1941.628906	2467.485596
1940.6875	2493.325928
1939.745117	2471.773682
1938.802734	2487.075684
1937.860352	2541.84082
1936.917969	2530.814453
1935.974609	2275.177979
1935.03125	2674.448486
1934.087891	2497.76123
1933.144531	2602.414795
1932.201172	2428.439453
1931.257812	2593.501221
1930.313477	2632.394775
1929.369141	2537.315186
1928.424805	2584.08252
1927.480469	2599.323975
1926.536133	2785.188477
1925.59082	2545.803467
1924.645508	2511.187012
1923.700195	2458.219482
1922.754883	2518.060791
1921.80957	2651.307373
1920.863281	2690.111084
1919.916992	2540.156982
1918.970703	2634.005859
1918.024414	2628.24292
1917.078125	2504.588379
1916.130859	2601.007568
1915.18457	2527.164795
1914.237305	2534.518799
1913.290039	2615.16748
1912.341797	2549.217285
1911.394531	2538.244629
1910.446289	2501.114014
1909.498047	2688.948975
1908.549805	2507.967529
1907.601562	2816.001221
1906.652344	2794.529297
1905.704102	2663.293213
1904.754883	2613.115479
1903.805664	2612.596924
1902.856445	2679.992676
1901.90625	2721.245605
1900.957031	2582.320312
1900.006836	2636.628662
1899.056641	2690.915527
1898.106445	2619.925049
1897.155273	2788.987793
1896.205078	2678.87915
1895.253906	2631.404541
1894.302734	2636.09668
1893.351562	2646.000732
1892.400391	2655.900635
1891.448242	2741.366699
1890.496094	2733.006104
1889.543945	2659.528076
1888.591797	2645.978027
1887.639648	2497.036133
1886.686523	2754.26416
1885.734375	2779.744385
1884.78125	2776.589844
1883.828125	2828.072266
1882.874023	2614.211426
1881.920898	2850.354492
1880.966797	2795.184082
1880.012695	2870.018555
1879.058594	2768.081543
1878.104492	2614.212402
1877.150391	2821.541016
1876.195312	2766.43042
1875.240234	2721.730225
1874.285156	2830.244141
1873.330078	2650.554443
1872.374023	2751.252441
1871.418945	2851.9104
1870.462891	2680.106689
1869.506836	2822.241943
1868.550781	2850.208496
1867.59375	2800.375244
1866.637695	2735.007324
1865.680664	2900.345215
1864.723633	2891.993652
1863.766602	2951.008301
1862.808594	2929.697754
1861.851562	2830.700439
1860.893555	2804.243652
1859.935547	2868.405518
1858.977539	2893.717285
1858.019531	2859.5
1857.060547	2755.439697
1856.101562	2881.641846
1855.142578	2984.51709
1854.183594	2965.82251
1853.224609	2926.453613
1852.264648	2974.979736
1851.305664	2997.644531
1850.345703	2893.700684
1849.385742	2882.791504
1848.424805	2874.468994
1847.464844	2747.372559
1846.503906	2857.83374
1845.542969	3009.548096
1844.582031	2993.464844
1843.621094	2982.547852
1842.65918	2827.18042
1841.698242	3012.306885
1840.736328	2905.987061
1839.774414	3096.179443
1838.8125	2897.095459
1837.849609	2852.708984
1836.886719	3037.64502
1835.924805	2895.362061
1834.961914	3018.405273
1833.998047	2868.457764
1833.035156	3102.156006
1832.071289	3091.241455
1831.107422	2887.327881
1830.143555	2873.887207
1829.179688	3045.661133
1828.21582	3073.343262
1827.250977	3052.15918
1826.286133	2899.87207
1825.321289	3025.237793
1824.356445	3014.354492
1823.391602	3119.092529
1822.425781	3118.469727
1821.459961	2974.025391
1820.494141	3099.25
1819.52832	2965.135742
1818.561523	2854.175049
1817.595703	2994.745361
1816.628906	2919.742432
1815.662109	3091.025146
1814.695312	3118.618652
1813.727539	3125.687988
1812.760742	3117.372314
1811.792969	3196.205811
1810.825195	3108.438477
1809.857422	3023.268066
1808.888672	3137.934814
1807.920898	3132.185303
1806.952148	3213.496826
1805.983398	3315.256104
1805.014648	3278.759521
1804.045898	3188.53833
1803.076172	3144.406006
1802.106445	3082.38501
1801.136719	3219.872559
1800.166992	3237.127197
1799.197266	3208.358643
1798.226562	3220.496338
1797.255859	3327.18042
1796.285156	3114.455811
1795.314453	3205.791504
1794.34375	3164.287354
1793.37207	3194.294678
1792.400391	3354.486816
1791.429688	3193.016113
1790.457031	3131.13208
1789.485352	3222.35376
1788.512695	3254.869385
1787.541016	3371.532715
1786.568359	3271.414795
1785.595703	3130.547852
1784.62207	3188.542969
1783.649414	3238.870117
1782.675781	3385.992188
1781.702148	3196.816162
1780.728516	3399.916016
1779.753906	3330.486328
1778.780273	3304.361572
1777.805664	3413.144043
1776.831055	3323.39502
1775.856445	3465.204346
1774.881836	3314.431885
1773.90625	3250.187744
1772.930664	3257.164307
1771.955078	3345.487061
1770.979492	3339.73291
1770.003906	3372.098145
1769.027344	3272.337158
1768.050781	3337.724121
1767.074219	3390.386719
1766.097656	3237.360352
1765.121094	3422.02832
1764.143555	3352.813477
1763.166992	3453.644043
1762.189453	3496.081299
1761.211914	3398.990479
1760.233398	3527.646973
1759.255859	3570.043213
1758.277344	3536.371338
1757.298828	3500.178223
1756.320312	3532.417725
1755.34082	3549.443359
1754.362305	3409.415771
1753.382812	3586.005615
1752.40332	3478.942383
1751.423828	3533.936035
1750.443359	3452.235596
1749.463867	3517.333984
1748.483398	3463.498779
1747.50293	3503.273926
1746.522461	3553.148926
1745.541016	3436.127686
1744.560547	3647.782227
1743.579102	3530.78833
1742.597656	3550.294189
1741.616211	3638.004395
1740.633789	3571.600342
1739.652344	3522.900146
1738.669922	3630.761475
1737.6875	3592.16626
1736.705078	3705.017578
1735.72168	3653.805664
1734.739258	3620.27417
1733.755859	3632.157715
1732.772461	3699.516602
1731.789062	3635.739746
1730.804688	3650.133301
1729.821289	3722.487793
1728.836914	3731.818359
1727.852539	3733.58667
1726.868164	3758.023438
1725.882812	3608.688965
1724.898438	3759.029053
1723.913086	3863.997559
1722.927734	3744.932373
1721.941406	3769.341309
1720.956055	3969.842041
1719.969727	4044.5
1718.983398	3912.919678
1717.99707	4181.153809
1717.010742	4084.790771
1716.024414	4277.485352
1715.037109	4457.539062
1714.049805	4383.787598
1713.0625	4516.024414
1712.075195	4422.200684
1711.086914	4451.437988
1710.099609	4415.398926
1709.111328	4600.225098
1708.123047	4727.265625
1707.133789	4630.983887
1706.145508	4750.441895
1705.15625	4741.961914
1704.166992	4893.941895
1703.177734	4985.700684
1702.188477	5428.28125
1701.198242	5499.850098
1700.208008	5621.492188
1699.21875	5880.838867
1698.227539	6122.551758
1697.237305	6301.57666
1696.24707	6347.864746
1695.255859	6736.989746
1694.264648	7023.371582
1693.273438	7424.710449
1692.28125	7653.312012
1691.290039	7836.810547
1690.297852	8440.24707
1689.305664	8463.540039
1688.313477	8861.682617
1687.320312	9069.773438
1686.328125	9180.355469
1685.334961	9670.519531
1684.341797	9461.3125
1683.348633	9768.974609
1682.354492	9737.049805
1681.361328	9550.414062
1680.367188	9381.318359
1679.373047	8915.442383
1678.378906	9227.888672
1677.383789	9078.907227
1676.388672	9029.706055
1675.394531	8918.211914
1674.399414	8903.950195
1673.40332	8912.117188
1672.408203	8765.838867
1671.412109	9040.512695
1670.416016	8988.885742
1669.419922	8962.174805
1668.423828	9159.482422
1667.426758	9023.25293
1666.430664	9451.850586
1665.433594	9626.550781
1664.436523	9438.081055
1663.438477	9881.251953
1662.441406	10219.832031
1661.443359	10886.357422
1660.445312	11512.852539
1659.447266	12275.738281
1658.448242	13386.070312
1657.450195	14183.037109
1656.451172	15573.106445
1655.452148	17258.025391
1654.453125	18738.742188
1653.454102	19720.085938
1652.454102	20614.199219
1651.454102	20930.003906
1650.454102	21094.404297
1649.454102	20780.205078
1648.453125	19957.949219
1647.453125	19559.835938
1646.452148	18817.451172
1645.451172	18095.185547
1644.450195	17296.425781
1643.448242	16292.445312
1642.446289	15704.826172
1641.445312	14837.720703
1640.442383	14020.464844
1639.44043	13488.097656
1638.438477	12678.865234
1637.435547	12169.245117
1636.432617	11444.686523
1635.429688	11027.000977
1634.425781	10611.955078
1633.422852	10085.864258
1632.418945	9340.073242
1631.415039	9291.242188
1630.411133	8686.699219
1629.407227	8571.344727
1628.402344	8181.987305
1627.397461	7689.11377
1626.392578	7771.463867
1625.387695	7318.351562
1624.382812	7154.050781
1623.376953	7063.809082
1622.371094	6837.978027
1621.365234	6858.779785
1620.359375	6596.10791
1619.352539	6690.881836
1618.34668	6411.102051
1617.339844	6434.435547
1616.333008	6470.073242
1615.325195	6158.496094
1614.318359	6400.976074
1613.310547	6522.747559
1612.302734	6152.286133
1611.294922	6429.064453
1610.287109	6250.64502
1609.27832	6485.47998
1608.269531	6894.802246
1607.260742	6893.402344
1606.251953	7073.888184
1605.243164	7146.174316
1604.233398	7503.433105
1603.223633	7877.741211
1602.213867	8195.411133
1601.204102	8822.333984
1600.193359	9174.050781
1599.183594	9542.804688
1598.172852	9901.592773
1597.162109	10324.023438
1596.150391	10638.353516
1595.139648	10520.926758
1594.12793	10339.796875
1593.116211	10197.963867
1592.104492	10095.402344
1591.092773	9544.452148
1590.080078	9295.067383
1589.067383	9011.491211
1588.054688	8605.583008
1587.041992	8334.503906
1586.029297	7877.491211
1585.015625	7425.558105
1584.001953	7370.214844
1582.988281	7385.84082
1581.974609	6890.254883
1580.960938	6820.380371
1579.946289	6503.592773
1578.931641	6433.824219
1577.916992	6327.424316
1576.902344	6133.102539
1575.886719	6163.612793
1574.871094	6111.065918
1573.855469	5977.955078
1572.839844	5998.711426
1571.824219	5811.975586
1570.807617	5893.768555
1569.791992	5680.289551
1568.775391	5696.208984
1567.757812	5695.048828
1566.741211	5803.621094
1565.723633	5431.862793
1564.706055	5825.631836
1563.688477	5651.416992
1562.670898	5633.209961
1561.65332	5517.569824
1560.634766	5574.897461
1559.616211	5527.496094
1558.597656	5516.631348
1557.579102	5749.17334
1556.55957	5772.336914
1555.540039	5595.981445
1554.520508	5633.76123
1553.500977	5598.563477
1552.481445	5509.88623
1551.460938	5299.692383
1550.44043	5505.208496
1549.419922	5472.495117
1548.399414	5398.491699
1547.37793	5256.504395
1546.357422	5376.86084
1545.335938	5356.338867
1544.314453	5321.259766
1543.291992	5400.268066
1542.270508	5435.564453
1541.248047	5451.437988
1540.225586	5576.456543
1539.203125	5597.144043
1538.180664	5581.453613
1537.157227	5706.368164
1536.133789	5630.070801
1535.110352	5534.419434
1534.086914	5627.771973
1533.0625	5549.114258
1532.039062	5557.66748
1531.014648	5617.061035
1529.990234	5690.953613
1528.964844	5786.597168
1527.94043	6095.131836
1526.915039	5803.586426
1525.889648	5862.867188
1524.864258	6231.650879
1523.838867	6203.782715
1522.8125	6410.393555
1521.786133	6440.5
1520.759766	6601.069336
1519.733398	6734.999512
1518.706055	7054.846191
1517.679688	7290.046387
1516.652344	7520.321777
1515.625	7723.951172
1514.59668	8120.556641
1513.569336	8461.505859
1512.541016	8971.172852
1511.512695	9357.630859
1510.484375	9664.359375
1509.456055	10255.431641
1508.426758	10778.774414
1507.397461	11280.214844
1506.368164	11477.87793
1505.338867	12412.552734
1504.308594	12730.316406
1503.279297	12990.163086
1502.249023	13444.894531
1501.21875	13288.105469
1500.1875	13889.375
1499.157227	14006.823242
1498.125977	14061.683594
1497.094727	13560.998047
1496.063477	13332.209961
1495.03125	13053.03418
1494.0	12579.297852
1492.967773	12057.696289
1491.935547	11471.444336
1490.902344	11094.396484
1489.870117	10616.643555
1488.836914	10112.675781
1487.803711	9728.935547
1486.770508	9453.348633
1485.737305	8966.722656
1484.703125	8679.410156
1483.668945	8656.043945
1482.634766	8275.390625
1481.600586	7897.290039
1480.56543	7766.233398
1479.53125	7510.612305
1478.496094	7418.023926
1477.460938	7296.727051
1476.424805	6950.347656
1475.389648	6929.765625
1474.353516	6636.271484
1473.317383	6668.419434
1472.28125	6564.149902
1471.244141	6572.373047
1470.208008	6695.412109
1469.170898	6543.368652
1468.133789	6434.42627
1467.09668	6490.47998
1466.058594	6412.664062
1465.020508	6342.048828
1463.982422	6498.429199
1462.944336	6532.924316
1461.90625	6682.036133
1460.867188	6866.900879
1459.828125	7049.302734
1458.789062	6990.574707
1457.75	7227.757324
1456.710938	7462.456055
1455.670898	7844.941406
1454.630859	8305.963867
1453.59082	8459.232422
1452.550781	8681.56543
1451.509766	9366.15625
1450.46875	9445.244141
1449.427734	9741.085938
1448.386719	9831.973633
1447.345703	9763.276367
1446.303711	9544.616211
1445.261719	9178.466797
1444.219727	9148.021484
1443.177734	8805.896484
1442.134766	8613.77832
1441.091797	8695.249023
1440.048828	8634.013672
1439.005859	8494.350586
1437.962891	8271.552734
1436.918945	8505.114258
1435.875	8717.195312
1434.831055	9017.079102
1433.787109	9174.34375
1432.742188	9428.895508
1431.697266	9723.698242
1430.652344	10099.077148
1429.607422	10322.430664
1428.5625	10797.174805
1427.516602	10816.299805
1426.470703	11184.027344
1425.424805	11807.673828
1424.378906	12120.522461
1423.333008	12435.612305
1422.286133	12797.961914
1421.239258	13489.461914
1420.192383	13709.330078
1419.144531	14360.098633
1418.097656	14963.246094
1417.049805	15601.650391
1416.001953	16010.228516
1414.954102	16898.962891
1413.905273	17415.923828
1412.856445	18448.275391
1411.807617	19217.722656
1410.758789	20074.324219
1409.709961	20836.025391
1408.660156	21703.755859
1407.610352	22556.949219
1406.560547	22552.298828
1405.510742	22368.154297
1404.460938	22410.765625
1403.410156	21596.396484
1402.359375	20905.095703
1401.308594	19786.957031
1400.256836	18612.652344
1399.206055	17995.515625
1398.154297	17083.839844
1397.102539	15795.283203
1396.050781	15379.483398
1394.998047	14367.563477
1393.945312	13669.459961
1392.893555	13035.253906
1391.839844	12217.585938
1390.787109	11715.817383
1389.733398	11266.051758
1388.680664	10835.303711
1387.626953	10291.765625
1386.572266	9955.515625
1385.518555	9767.611328
1384.463867	9210.516602
1383.40918	9215.667969
1382.354492	9192.604492
1381.299805	8744.097656
1380.244141	8523.734375
1379.188477	8439.737305
1378.132812	7982.266113
1377.077148	8187.294922
1376.020508	8138.639648
1374.964844	8012.531738
1373.908203	7665.842285
1372.850586	7769.85791
1371.793945	7524.24707
1370.736328	7471.085449
1369.679688	7455.469238
1368.621094	7622.748535
1367.563477	7473.483887
1366.505859	7387.562012
1365.447266	7339.168457
1364.388672	7581.30127
1363.330078	7893.603027
1362.270508	7955.199219
1361.211914	8527.182617
1360.152344	8754.822266
1359.092773	9434.060547
1358.032227	9560.801758
1356.972656	9769.369141
1355.912109	9788.397461
1354.851562	9709.202148
1353.791016	9365.850586
1352.729492	9188.600586
1351.668945	8555.710938
1350.607422	7892.708984
1349.545898	7613.087891
1348.483398	7361.608398
1347.421875	6893.073242
1346.359375	6943.005371
1345.296875	6754.840332
1344.234375	6513.080078
1343.170898	6553.726562
1342.108398	6615.349121
1341.044922	6537.01709
1339.981445	6603.280762
1338.916992	6622.892578
1337.853516	6264.922363
1336.789062	6168.084961
1335.724609	6390.460449
1334.660156	6382.147461
1333.594727	6273.700684
1332.529297	6325.950195
1331.463867	6143.069824
1330.398438	6341.944824
1329.333008	6254.536621
1328.266602	6211.364746
1327.200195	6265.896973
1326.133789	6245.993652
1325.067383	6530.661133
1324.0	6550.225586
1322.933594	6297.880371
1321.866211	6491.743652
1320.797852	6750.569824
1319.730469	6814.198242
1318.662109	6966.036133
1317.59375	7226.922852
1316.525391	7346.116699
1315.457031	7502.389648
1314.387695	7667.87793
1313.318359	7603.65625
1312.249023	7697.160645
1311.179688	7728.022949
1310.110352	7948.960449
1309.040039	7933.402832
1307.969727	7876.14209
1306.899414	8145.560547
1305.828125	8169.34668
1304.757812	8179.227539
1303.686523	8480.827148
1302.615234	8275.363281
1301.543945	8310.671875
1300.47168	8246.470703
1299.399414	8496.911133
1298.327148	8502.083008
1297.254883	8615.933594
1296.182617	9136.631836
1295.109375	9393.610352
1294.036133	10151.956055
1292.962891	11053.233398
1291.888672	12101.973633
1290.81543	13496.702148
1289.741211	15034.007812
1288.666992	16136.668945
1287.592773	16135.618164
1286.517578	16065.34082
1285.442383	15093.017578
1284.367188	13613.641602
1283.291992	12197.147461
1282.216797	11212.399414
1281.140625	10098.970703
1280.064453	9304.052734
1278.988281	8716.844727
1277.912109	8217.422852
1276.834961	7787.305664
1275.757812	7477.111816
1274.680664	7263.743164
1273.603516	7121.819336
1272.526367	7113.431641
1271.448242	6778.325195
1270.370117	6882.72998
1269.291992	6738.702148
1268.212891	6532.649414
1267.134766	6404.846191
1266.055664	6543.717285
1264.976562	6597.504883
1263.896484	6315.833984
1262.817383	6321.408691
1261.737305	6483.14502
1260.657227	6233.818359
1259.577148	6161.35498
1258.496094	6254.169434
1257.415039	6236.802246
1256.334961	6104.734863
1255.25293	6231.907227
1254.171875	6331.507324
1253.089844	6298.088379
1252.007812	6120.271973
1250.925781	6446.716309
1249.84375	6388.088867
1248.760742	6460.061523
1247.678711	6481.616211
1246.595703	6722.986816
1245.511719	6451.437988
1244.428711	6848.35791
1243.344727	7020.847168
1242.260742	7344.267578
1241.176758	7692.714844
1240.091797	8480.115234
1239.007812	9461.540039
1237.922852	10828.890625
1236.837891	12243.666992
1235.751953	13264.819336
1234.666992	14068.508789
1233.581055	13983.34082
1232.495117	13498.571289
1231.40918	12116.722656
1230.322266	10765.125977
1229.235352	9411.810547
1228.148438	8921.553711
1227.061523	8052.813477
1225.974609	7763.752441
1224.886719	7438.32666
1223.798828	7103.917969
1222.710938	6926.922852
1221.623047	7030.301758
1220.53418	6766.816406
1219.445312	6683.396484
1218.356445	6470.196777
1217.267578	6491.612793
1216.177734	6303.58252
1215.087891	6245.36377
1213.998047	6325.975586
1212.908203	6147.197754
1211.818359	6157.283691
1210.727539	6235.588379
1209.636719	6186.537109
1208.545898	6039.760254
1207.454102	6277.126465
1206.363281	5980.426758
1205.271484	6006.435059
1204.179688	5948.395996
1203.086914	5913.088379
1201.995117	5923.20166
1200.902344	5958.277832
1199.80957	6120.422363
1198.716797	6062.418457
1197.623047	6038.464355
1196.529297	6125.647949
1195.435547	6088.084961
1194.341797	5982.528809
1193.248047	6033.403809
1192.15332	5844.060059
1191.058594	6035.405762
1189.963867	6090.767578
1188.869141	6075.902832
1187.773438	5870.858398
1186.677734	5923.95459
1185.582031	6085.660156
1184.486328	6102.485352
1183.389648	5906.654785
1182.292969	6059.214355
1181.196289	6112.213867
1180.099609	5934.589355
1179.001953	5974.029785
1177.905273	5857.523926
1176.807617	6150.013184
1175.708984	6209.712891
1174.611328	6120.331055
1173.512695	6067.113281
1172.414062	5986.828125
1171.31543	6046.510254
1170.216797	6257.354492
1169.117188	5992.082031
1168.017578	6096.836426
1166.917969	6142.913086
1165.818359	6022.127441
1164.717773	6120.04541
1163.617188	6116.506348
1162.516602	6052.131348
1161.416016	6102.672852
1160.314453	6081.120117
1159.213867	6086.597656
1158.112305	6326.209961
1157.009766	6117.802246
1155.908203	6242.537109
1154.805664	6180.477539
1153.703125	6287.150879
1152.600586	6112.659668
1151.49707	6284.507812
1150.394531	6319.154297
1149.291016	6371.766113
1148.1875	6462.556152
1147.083008	6324.154785
1145.979492	6513.744629
1144.875	6467.461426
1143.770508	6567.133301
1142.665039	6695.944336
1141.560547	6645.162598
1140.455078	6686.395508
1139.349609	7028.210938
1138.244141	7383.338867
1137.137695	7372.81543
1136.03125	7546.129395
1134.924805	8024.199707
1133.818359	8412.430664
1132.711914	8630.224609
1131.604492	9262.321289
1130.49707	9894.152344
1129.389648	10243.597656
1128.28125	10854.806641
1127.173828	11582.138672
1126.06543	12273.362305
1124.957031	13333.423828
1123.847656	14238.707031
1122.739258	15624.391602
1121.629883	15507.077148
1120.520508	15300.399414
1119.410156	14441.248047
1118.300781	12943.441406
1117.19043	11852.826172
1116.080078	10718.001953
1114.96875	9565.792969
1113.858398	8961.017578
1112.74707	8539.517578
1111.635742	8138.277832
1110.524414	7705.973145
1109.412109	7490.213867
1108.299805	7363.749023
1107.1875	7286.388672
1106.075195	7148.873535
1104.962891	7062.675293
1103.849609	7009.936523
1102.736328	6843.604492
1101.623047	7040.386719
1100.508789	6925.334473
1099.395508	6908.288086
1098.28125	7000.315918
1097.166992	6945.428711
1096.051758	6676.972168
1094.9375	6822.375977
1093.822266	6794.247559
1092.707031	6717.213379
1091.59082	6513.498047
1090.475586	6605.470215
1089.359375	6672.959961
1088.243164	6815.956055
1087.125977	6816.737305
1086.009766	6666.510742
1084.892578	6840.499023
1083.775391	6570.463867
1082.658203	6628.995605
1081.540039	6563.249023
1080.421875	6592.918457
1079.303711	6733.46875
1078.185547	6647.783691
1077.067383	6562.134277
1075.948242	6693.734863
1074.829102	6763.231445
1073.709961	6644.37793
1072.589844	6753.725586
1071.469727	6836.45166
1070.349609	6912.499512
1069.229492	6891.114258
1068.109375	6686.042969
1066.988281	6839.518555
1065.867188	6884.52832
1064.746094	6967.119141
1063.625	6861.712891
1062.50293	7105.664551
1061.380859	7020.166016
1060.258789	7250.720215
1059.135742	7246.975586
1058.013672	7397.86084
1056.890625	7546.472656
1055.767578	7600.075684
1054.643555	7757.411133
1053.520508	8038.277344
1052.396484	8217.518555
1051.272461	8522.435547
1050.148438	9054.410156
1049.023438	9416.355469
1047.898438	10302.881836
1046.773438	11400.644531
1045.648438	13275.894531
1044.522461	16263.048828
1043.396484	19790.849609
1042.270508	24805.998047
1041.144531	29647.265625
1040.017578	33707.148438
1038.891602	34505.578125
1037.764648	32590.371094
1036.636719	28649.681641
1035.509766	25095.599609
1034.381836	21140.576172
1033.253906	18205.224609
1032.125977	15565.682617
1030.99707	13852.518555
1029.869141	12205.999023
1028.740234	11126.959961
1027.610352	10342.692383
1026.481445	9650.984375
1025.351562	9179.112305
1024.22168	8630.617188
1023.091797	8512.475586
1021.960938	8508.474609
1020.831055	8184.212891
1019.700195	8259.233398
1018.569336	7996.555664
1017.4375	7865.519043
1016.305664	7986.583984
1015.173828	8079.11084
1014.041992	8182.551758
1012.910156	8189.574707
1011.777344	8190.024414
1010.644531	8718.114258
1009.511719	8957.041992
1008.378906	9180.548828
1007.245117	9799.985352
1006.111328	10309.78125
1004.977539	11276.455078
1003.84375	12529.160156
1002.708984	14690.759766
1001.574219	16560.748047
1000.439453	19570.609375
999.303711	21513.042969
998.168945	22622.441406
997.033203	20811.626953
995.897461	17669.744141
994.760742	14666.71875
993.625	12164.741211
992.488281	10355.50293
991.351562	9500.341797
990.213867	8865.825195
989.077148	8567.382812
987.939453	8046.699219
986.801758	7959.980957
985.663086	7712.041504
984.525391	7424.990234
983.386719	7384.201172
982.248047	7317.295898
981.108398	7008.737793
979.969727	7294.587402
978.830078	6960.04834
977.69043	7093.472168
976.550781	7072.381836
975.410156	7038.250488
974.269531	7101.986328
973.128906	6924.374512
971.988281	7138.084473
970.84668	6984.443848
969.705078	7013.372559
968.563477	6877.200684
967.421875	7184.12207
966.279297	7041.457031
965.136719	7068.17627
963.994141	7086.202148
962.851562	7099.880371
961.708008	7076.671875
960.564453	7099.020996
959.420898	6954.385742
958.277344	7063.472168
957.132812	7103.148926
955.989258	7092.964844
954.84375	6976.618652
953.699219	7118.098633
952.553711	7257.351562
951.40918	6991.640137
950.263672	7117.871094
949.117188	7092.543945
947.97168	7145.126465
946.825195	7310.184082
945.678711	7090.164551
944.53125	7090.812988
943.384766	7158.483398
942.237305	7178.570312
941.089844	7040.887207
939.941406	7099.881348
938.793945	7253.897461
937.645508	7206.993652
936.49707	7004.64209
935.347656	7141.308594
934.199219	7135.46582
933.049805	7243.992188
931.900391	7207.925293
930.750977	7271.092773
929.600586	6909.404297
928.450195	7149.402344
927.299805	7070.272949
926.149414	7223.929199
924.998047	7047.857422
923.84668	7354.398926
922.695312	7316.212402
921.543945	7260.815918
920.391602	7147.316406
919.239258	7048.931641
918.086914	7408.939941
916.933594	7198.666504
915.78125	7201.427734
914.62793	7116.01709
913.474609	7295.097168
912.320312	7327.929199
911.166992	7272.632324
910.012695	7133.560547
908.858398	7108.402832
907.703125	7255.075195
906.548828	7410.272949
905.393555	7344.28125
904.238281	7407.099121
903.082031	7360.448242
901.925781	7309.526367
900.769531	7518.168457
899.613281	7608.771973
898.457031	7637.158691
897.299805	7740.558594
896.142578	7959.643555
894.985352	7940.795898
893.828125	8101.902832
892.669922	8207.254883
891.511719	8697.996094
890.353516	8878.103516
889.194336	9229.363281
888.035156	9355.780273
886.875977	9634.044922
885.716797	9706.84375
884.557617	9835.212891
883.397461	9758.269531
882.237305	9751.901367
881.077148	9666.458984
879.916016	9179.348633
878.754883	9200.87793
877.59375	8953.286133
876.432617	8613.979492
875.271484	8486.172852
874.109375	8497.157227
872.947266	8360.892578
871.78418	8201.217773
870.62207	8107.735352
869.458984	8076.137695
868.295898	8021.100098
867.132812	8006.586914
865.96875	7957.980469
864.804688	7890.216797
863.640625	7843.785645
862.476562	7737.737305
861.311523	7682.839844
860.146484	7936.661133
858.981445	7903.027832
857.816406	7652.351562
856.650391	7659.216797
855.484375	7674.586914
854.318359	7840.941895
853.152344	7732.946777
851.985352	7809.936035
850.818359	7984.653809
849.651367	7878.820801
848.484375	7974.84668
847.316406	7973.131348
846.148438	7937.440918
844.980469	8090.711426
843.811523	8074.112793
842.643555	7970.515625
841.474609	7968.800781
840.304688	7852.542969
839.135742	7831.766113
837.96582	7991.219238
836.795898	7855.952148
835.625977	7998.375488
834.455078	7973.345703
833.285156	8035.181641
832.114258	7965.67627
830.942383	7754.327148
829.771484	7947.425781
828.599609	7928.78125
827.427734	7971.512207
826.255859	7889.398926
825.083008	8092.876465
823.910156	8084.788086
822.737305	7962.529785
821.564453	8134.150391
820.390625	8056.314453
819.216797	8050.352051
818.042969	8175.366211
816.869141	8112.354492
815.694336	8368.21875
814.519531	8383.303711
813.344727	8375.164062
812.168945	8702.551758
810.994141	8671.138672
809.818359	8673.486328
808.642578	8808.691406
807.46582	9179.977539
806.289062	9458.353516
805.112305	9766.114258
803.935547	10042.134766
802.758789	10136.871094
801.581055	10661.214844
800.40332	11023.194336
799.224609	11328.176758
798.046875	11837.188477
796.868164	12345.979492
795.689453	13205.893555
794.510742	13272.454102
793.331055	13664.941406
792.151367	13783.93457
790.97168	14010.079102
789.791992	13992.341797
788.611328	14132.195312
787.430664	14236.276367
786.25	14649.043945
785.069336	14698.37207
783.887695	14646.911133
782.706055	14981.662109
781.524414	14684.646484
780.341797	14633.219727
779.15918	14348.991211
777.976562	13855.179688
776.793945	13460.121094
775.611328	12966.713867
774.427734	12645.365234
773.244141	12653.106445
772.060547	12411.564453
770.875977	12245.522461
769.691406	12420.851562
768.506836	12041.348633
767.322266	11856.655273
766.136719	11856.181641
764.951172	11671.606445
763.765625	11290.499023
762.580078	10828.000977
761.393555	10727.394531
760.207031	10294.480469
759.020508	10106.259766
757.833008	10137.5
756.646484	9915.97168
755.458984	10118.491211
754.270508	9988.931641
753.083008	10045.219727
751.894531	10024.259766
750.706055	10063.820312
749.517578	9706.989258
748.328125	9823.772461
747.138672	9852.922852
745.949219	10011.318359
744.759766	9894.507812
743.569336	9959.048828
742.378906	9833.964844
741.188477	9723.516602
739.998047	9544.389648
738.806641	9561.05957
737.615234	9432.004883
736.423828	9350.873047
735.231445	9248.96875
734.040039	9224.079102
732.847656	9271.994141
731.654297	9226.31543
730.461914	9263.813477
729.268555	9338.708008
728.075195	9182.905273
726.881836	9170.524414
725.6875	9297.316406
724.493164	9322.295898
723.298828	8900.870117
722.104492	9208.231445
720.90918	9476.026367
719.713867	9256.104492
718.518555	9160.745117
717.322266	9272.825195
716.126953	9324.722656
714.930664	9428.424805
713.733398	9401.504883
712.537109	9604.609375
711.339844	10027.229492
710.142578	10938.490234
708.945312	11785.157227
707.74707	12556.922852
706.548828	13022.0
705.350586	12267.943359
704.152344	11156.270508
702.953125	10425.701172
701.753906	9951.897461
700.554688	9685.069336
699.355469	9474.170898
698.155273	9366.704102
696.955078	9459.71875
695.754883	9081.667969
694.553711	9182.964844
693.352539	9207.811523
692.151367	9240.905273
690.950195	9139.817383
689.748047	9408.166016
688.545898	9076.006836
687.34375	9222.548828
686.141602	9113.301758
684.938477	9078.328125
683.735352	9171.175781
682.532227	9228.947266
681.329102	9307.296875
680.125	9220.807617
678.920898	9540.097656
677.716797	9424.765625
676.511719	9350.658203
675.306641	9284.814453
674.101562	9313.65918
672.896484	9525.595703
671.69043	9315.770508
670.484375	9330.192383
669.27832	9509.088867
668.072266	9433.015625
666.865234	9597.423828
665.658203	9587.112305
664.451172	9975.325195
663.243164	10071.731445
662.035156	10451.455078
660.827148	11167.68457
659.619141	11639.361328
658.410156	12096.467773
657.202148	11917.396484
655.992188	11397.920898
654.783203	10722.822266
653.573242	10431.404297
652.363281	10179.058594
651.15332	9990.350586
649.943359	10086.514648
648.732422	10100.700195
647.521484	10028.864258
646.310547	10444.368164
645.098633	10337.686523
643.886719	10538.044922
642.674805	10584.851562
641.462891	11006.004883
640.25	11189.72168
639.037109	11536.943359
637.824219	11928.989258
636.611328	12733.738281
635.397461	14034.704102
634.183594	15653.81543
632.969727	17942.191406
631.754883	21628.439453
630.540039	26264.509766
629.325195	31241.484375
628.110352	35632.609375
626.894531	36902.085938
625.678711	35649.667969
624.462891	31126.472656
623.24707	27064.035156
622.030273	23645.527344
620.813477	21897.748047
619.59668	20900.601562
618.378906	20195.216797
617.161133	18620.425781
615.943359	16930.25
614.725586	15167.519531
613.506836	13800.439453
612.288086	12543.847656
611.069336	12065.012695
609.850586	11840.651367
608.630859	11268.62793
607.411133	11107.568359
606.191406	10733.135742
604.970703	10753.140625
603.75	10685.764648
602.529297	10691.549805
601.308594	10372.371094
600.086914	10292.936523
598.865234	10274.44043
597.643555	10418.326172
596.420898	10345.020508
595.199219	10218.99707
593.976562	10232.984375
592.75293	10188.155273
591.530273	10364.337891
590.306641	10315.444336
589.083008	10404.37793
587.858398	10491.246094
586.634766	10110.144531
585.410156	10221.339844
584.185547	10320.336914
582.959961	10303.90332
581.734375	10281.40332
580.508789	10307.476562
579.283203	10920.209961
578.056641	10654.879883
576.831055	10796.113281
575.603516	11262.773438
574.376953	11650.399414
573.149414	12195.476562
571.921875	12922.144531
570.694336	13412.164062
569.466797	14073.62207
568.238281	15112.344727
567.009766	16075.922852
565.780273	17045.130859
564.551758	17499.402344
563.322266	17884.886719
562.092773	17913.226562
560.862305	17667.328125
559.631836	16933.685547
558.401367	16107.651367
557.170898	15104.657227
555.94043	14130.306641
554.708984	12954.969727
553.477539	12207.052734
552.245117	11676.895508
551.013672	10915.49707
549.78125	10693.748047
548.547852	10657.193359
547.31543	10542.206055
546.082031	10376.993164
544.848633	10155.554688
543.615234	10052.8125
542.380859	9978.250977
541.146484	9937.879883
539.912109	10066.267578
538.676758	10076.102539
537.442383	10067.861328
536.207031	10021.479492
534.970703	9920.927734
533.735352	10057.201172
532.499023	10040.943359
531.262695	9916.381836
530.026367	10028.500977
528.789062	9849.864258
527.551758	9953.929688
526.314453	10031.895508
525.076172	10065.75
523.837891	9875.241211
522.599609	10229.538086
521.361328	10081.12207
520.12207	10144.958984
518.882812	10330.848633
517.643555	10394.600586
516.404297	10280.28418
515.164062	10526.018555
513.923828	10723.654297
512.683594	10683.306641
511.442383	10914.796875
510.201172	11517.856445
508.959961	11960.826172
507.717773	12649.274414
506.476562	13764.757812
505.234375	15179.220703
503.991211	15652.924805
502.749023	15811.114258
501.505859	15225.040039
500.262695	14092.670898
499.019531	13309.798828
497.775391	12714.691406
496.53125	12345.100586
495.287109	11887.980469
494.041992	11893.326172
492.796875	12099.868164
491.551758	12073.296875
490.306641	12146.295898
489.060547	12380.513672
487.814453	12718.123047
486.568359	13149.106445
485.321289	13623.666992
484.075195	13835.46875
482.828125	14180.40918
481.580078	13749.830078
480.333008	13693.124023
479.084961	13664.262695
477.836914	13663.229492
476.587891	14677.226562
475.338867	16310.381836
474.089844	19497.447266
472.84082	22329.763672
471.59082	23156.376953
470.34082	21494.476562
469.09082	18022.166016
467.84082	14658.487305
466.589844	12759.640625
465.338867	12047.114258
464.087891	11620.306641
462.835938	11177.833984
461.583984	11084.230469
460.332031	11093.661133
459.080078	11053.581055
457.827148	10870.974609
456.574219	10963.576172
455.321289	10994.790039
454.067383	10800.444336
452.813477	10912.77832
451.55957	10847.079102
450.305664	10902.013672
449.050781	10960.876953
447.795898	11049.357422
446.541016	10957.99707
445.285156	10807.414062
444.029297	11215.811523
442.773438	11084.981445
441.517578	11120.033203
440.260742	11123.489258
439.003906	11207.844727
437.74707	11045.56543
436.489258	10958.305664
435.231445	11089.964844
433.973633	11195.936523
432.71582	11061.394531
431.457031	11181.118164
430.198242	10985.563477
428.939453	11172.21875
427.679688	11004.321289
426.419922	11023.537109
425.160156	11044.711914
423.900391	11012.741211
422.639648	11014.232422
421.378906	11086.537109
420.118164	11019.176758
418.856445	11026.561523
417.594727	10951.379883
416.333008	11092.417969
415.071289	11121.393555
413.808594	11154.28418
412.545898	11035.928711
411.283203	10943.152344
410.019531	11229.306641
408.755859	11063.905273
407.492188	11108.541992
406.227539	10994.248047
404.963867	11113.413086
403.699219	11210.953125
402.433594	11096.710938
401.168945	10978.597656
399.90332	11162.326172
398.637695	11175.518555
397.371094	11255.303711
396.105469	11252.800781
394.838867	11442.175781
393.571289	11606.018555
392.304688	11730.646484
391.037109	12313.069336
389.768555	13208.223633
388.500977	13655.109375
387.232422	14271.90918
385.963867	14653.84668
384.695312	14455.139648
383.425781	14141.233398
382.15625	13837.234375
380.886719	13386.882812
379.617188	12856.669922
378.34668	12463.351562
377.076172	12191.22168
375.804688	11739.682617
374.53418	11863.881836
373.262695	11594.014648
371.990234	11515.37793
370.71875	11703.880859
369.446289	11724.664062
368.173828	11651.894531
366.900391	11764.251953
365.62793	11636.962891
364.354492	11809.644531
363.081055	11553.893555
361.806641	11599.983398
360.532227	11410.5625
359.257812	11540.330078
357.982422	11422.982422
356.708008	11365.978516
355.432617	11233.164062
354.15625	11419.230469
352.880859	11529.411133
351.604492	11336.40918
350.328125	11464.042969
349.050781	11622.696289
347.773438	11552.137695
346.496094	11266.110352
345.21875	11389.760742
343.94043	11315.417969
342.662109	11386.617188
341.383789	11384.075195
340.105469	11414.500977
338.826172	11512.771484
337.546875	11399.711914
336.266602	11360.344727
334.987305	11388.807617
333.707031	11533.483398
332.425781	11536.716797
331.145508	11621.270508
329.864258	11742.56543
328.583008	11753.488281
327.300781	11895.982422
326.019531	11872.043945
324.736328	12260.073242
323.454102	12311.474609
322.171875	12596.769531
320.888672	12593.953125
319.604492	12475.197266
318.321289	12414.450195
317.037109	12446.44043
315.75293	12264.069336
314.46875	12209.199219
313.183594	12167.864258
311.898438	12059.005859
310.613281	12301.332031
309.327148	12302.436523
308.041016	12012.34375
306.754883	12273.794922
305.46875	12355.861328
304.181641	12528.467773
302.894531	12922.568359
301.606445	13422.439453
300.319336	13612.020508
299.03125	14440.759766
297.743164	15161.327148
296.454102	15564.016602
295.165039	14950.578125
293.875977	14470.148438
292.586914	13655.283203
291.296875	13065.754883
290.006836	12766.774414
288.716797	12761.991211
287.425781	12864.817383
286.134766	13113.600586
284.84375	13629.249023
283.552734	14432.705078
282.260742	15454.660156
280.96875	16445.445312
279.675781	17224.699219
278.383789	17435.712891
277.09082	16662.638672
275.796875	15899.5
274.503906	15063.845703
273.209961	14247.734375
271.916016	13683.035156
270.621094	13365.74707
269.327148	12975.80957
268.032227	12702.868164
266.736328	12621.515625
265.441406	12362.173828
264.145508	12200.552734
262.848633	12182.506836
261.552734	12426.541992
260.255859	12291.787109
258.958984	12107.37793
257.661133	12014.810547
256.364258	12000.644531
255.066406	12131.705078
253.767578	12237.871094
252.469727	11948.629883
251.170898	12100.615234
249.87207	12094.078125
248.572266	12169.615234
247.272461	11979.873047
245.972656	12051.584961
244.672852	12025.986328
243.37207	12139.606445
242.071289	11786.078125
240.770508	11899.699219
239.46875	12030.418945
238.166992	11787.654297
236.865234	12019.293945
235.5625	11982.311523
234.260742	11968.191406
232.957031	11959.788086
231.654297	12090.313477
230.350586	12070.46875
229.046875	12195.201172
227.743164	12245.707031
226.438477	12389.356445
225.133789	12435.992188
223.829102	12463.600586
222.524414	12719.206055
221.21875	12792.328125
219.913086	12812.238281
218.606445	12887.204102
217.299805	13165.261719
215.993164	13213.540039
214.686523	13180.203125
213.378906	13046.333984
212.072266	12988.390625
210.763672	13000.633789
209.456055	13247.951172
208.147461	13193.789062
206.838867	13287.458008
205.529297	13479.599609
204.220703	13700.064453
202.911133	13926.110352
201.600586	14437.93457
200.291016	15053.631836
198.980469	15608.494141
197.668945	16458.251953
196.358398	17852.390625
195.046875	20011.800781
193.735352	22054.902344
192.422852	23845.677734
191.110352	25371.064453
189.797852	25140.498047
188.485352	24220.554688
187.171875	22120.675781
185.858398	20429.582031
184.544922	18980.875
183.230469	18242.4375
181.916992	17670.375
180.601562	17194.777344
179.287109	16845.755859
177.97168	16329.074219
176.65625	15642.961914
175.339844	15458.494141
174.024414	15221.348633
172.708008	15534.399414
171.390625	15745.601562
170.074219	16391.683594
168.756836	16933.931641
167.438477	17568.158203
166.121094	18266.076172
164.802734	18000.443359
163.484375	17415.177734
162.165039	17125.408203
160.84668	16974.892578
159.527344	17059.394531
158.207031	17164.529297
156.886719	16948.345703
155.566406	16882.525391
154.246094	16670.257812
152.925781	16745.339844
151.604492	16934.886719
150.282227	17525.949219
148.960938	18912.259766
147.638672	20035.328125
146.316406	22114.324219
144.993164	24121.130859
143.670898	25437.203125
142.347656	25961.810547
141.023438	25957.804688
139.700195	26171.095703
138.375977	27903.142578
137.050781	29467.761719
135.726562	32274.658203
134.401367	34586.191406
133.076172	37134.308594
131.75	39297.773438
130.423828	38899.851562
129.097656	38376.824219
127.771484	38328.863281
126.444336	39841.542969
125.117188	41863.65625
123.789062	42795.714844
122.461914	40356.089844
121.133789	36617.921875
119.804688	32687.289062
118.476562	31356.552734
117.147461	33090.453125
115.818359	38429.796875
114.488281	48125.667969
113.158203	59877.703125
111.828125	71706.429688
110.498047	78081.539062
109.166992	74981.59375
107.835938	63311.03125
106.503906	48671.109375
105.172852	36760.410156
103.84082	29917.371094
102.507812	25212.443359
101.175781	21879.318359
99.842773	18666.78125
